# Supplementary material for: Enantioselective aza-Friedel–Crafts reaction of furan with α-ketimino esters induced by a conjugated double hydrogen bond network of chiral bis(phosphoric acid) catalysts
Source: Chem Sci. 2018 Jun 25;9(30):6361–7. doi: 10.1039/c8sc02290a (PMC6143995; doi:10.1039/c8sc02290a)
Supplement: Supplementary file 2 [file SC-009-C8SC02290A-s002.cif]

# Electronic Supplementary Material (ESI) for Chemical Science.
# This journal is © The Royal Society of Chemistry 2018

####################################################################### 
# 
# This file contains crystal structure data downloaded from the 
# Cambridge Structural Database (CSD) hosted by the Cambridge 
# Crystallographic Data Centre (CCDC).
# 
# Full information about CCDC data access policies and citation 
# guidelines are available at http://www.ccdc.cam.ac.uk/access/V1 
# 
# Audit and citation data items may have been added by the CCDC. 
# Please retain this information to preserve the provenance of 
# this file and to allow appropriate attribution of the data. 
# 
#######################################################################

data_CrystalClear
_database_code_depnum_ccdc_archive 'CCDC 1520624'
_audit_update_record             
;
2016-12-04 deposited with the CCDC.
2018-06-25 downloaded from the CCDC.
;

_audit_creation_method           SHELXL-2014/6
_chemical_name_systematic        ?
_chemical_name_common            
'ethyl (R)-6-methoxy-2-oxo-4-(1-tosyl-1H-indol-2-yl)-3,4-dihydro-2H-naphtho[2,1-e][1,3]oxazine-4-carboxylate'
_chemical_melting_point          ?
_chemical_formula_moiety         ?
_chemical_formula_sum            'C32 H27 Cl3 N2 O7 S'
_chemical_formula_weight         689.96

loop_
_atom_type_symbol
_atom_type_description
_atom_type_scat_dispersion_real
_atom_type_scat_dispersion_imag
_atom_type_scat_source
C C 0.0033 0.0016 'International Tables Vol C Tables 4.2.6.8 and 6.1.1.4'
H H 0.0000 0.0000 'International Tables Vol C Tables 4.2.6.8 and 6.1.1.4'
N N 0.0061 0.0033 'International Tables Vol C Tables 4.2.6.8 and 6.1.1.4'
O O 0.0106 0.0060 'International Tables Vol C Tables 4.2.6.8 and 6.1.1.4'
S S 0.1246 0.1234 'International Tables Vol C Tables 4.2.6.8 and 6.1.1.4'
Cl Cl 0.1484 0.1585 'International Tables Vol C Tables 4.2.6.8 and 6.1.1.4'

_space_group_crystal_system      monoclinic
_space_group_IT_number           4
_space_group_name_H-M_alt        'P 21'
_space_group_name_Hall           'P 2yb'

_shelx_space_group_comment       
;
The symmetry employed for this shelxl refinement is uniquely defined
by the following loop, which should always be used as a source of
symmetry information in preference to the above space-group names.
They are only intended as comments.
;

loop_
_space_group_symop_operation_xyz
'x, y, z'
'-x, y+1/2, -z'

_cell_length_a                   10.664(3)
_cell_length_b                   10.372(2)
_cell_length_c                   14.789(4)
_cell_angle_alpha                90
_cell_angle_beta                 104.778(6)
_cell_angle_gamma                90
_cell_volume                     1581.7(7)
_cell_formula_units_Z            2
_cell_measurement_temperature    123(2)
_cell_measurement_reflns_used    5627
_cell_measurement_theta_min      3.00
_cell_measurement_theta_max      27.50

_exptl_crystal_description       prism
_exptl_crystal_colour            colorless
_exptl_crystal_density_meas      ?
_exptl_crystal_density_method    ?
_exptl_crystal_density_diffrn    1.449
_exptl_crystal_F_000             712
_exptl_transmission_factor_min   0.854
_exptl_transmission_factor_max   1.000
_exptl_crystal_size_max          0.750
_exptl_crystal_size_mid          0.120
_exptl_crystal_size_min          0.100
_exptl_absorpt_coefficient_mu    0.407
_shelx_estimated_absorpt_T_min   0.750
_shelx_estimated_absorpt_T_max   0.960
_exptl_absorpt_correction_type   empirical
_exptl_absorpt_process_details   'Rigaku CrystalClear'
_exptl_absorpt_special_details   ?
_diffrn_ambient_temperature      123(2)
_diffrn_radiation_wavelength     0.71075
_diffrn_radiation_type           MoK\a
_diffrn_source                   ?
_diffrn_measurement_device_type  'PILATUS 200K area detector'
_diffrn_measurement_method       'phi and omega scan'
_diffrn_detector_area_resol_mean ?
_diffrn_reflns_number            13598
_diffrn_reflns_av_unetI/netI     0.0247
_diffrn_reflns_av_R_equivalents  0.0176
_diffrn_reflns_limit_h_min       -13
_diffrn_reflns_limit_h_max       13
_diffrn_reflns_limit_k_min       -13
_diffrn_reflns_limit_k_max       13
_diffrn_reflns_limit_l_min       -13
_diffrn_reflns_limit_l_max       19
_diffrn_reflns_theta_min         3.025
_diffrn_reflns_theta_max         27.484
_diffrn_reflns_theta_full        25.242
_diffrn_measured_fraction_theta_max 0.992
_diffrn_measured_fraction_theta_full 0.995
_diffrn_reflns_Laue_measured_fraction_max 0.992
_diffrn_reflns_Laue_measured_fraction_full 0.995
_diffrn_reflns_point_group_measured_fraction_max 0.950
_diffrn_reflns_point_group_measured_fraction_full 0.964
_reflns_number_total             6894
_reflns_number_gt                6403
_reflns_threshold_expression     'I > 2\s(I)'
_reflns_Friedel_coverage         0.814
_reflns_Friedel_fraction_max     0.902
_reflns_Friedel_fraction_full    0.928

_reflns_special_details          
;
 Reflections were merged by SHELXL according to the crystal
 class for the calculation of statistics and refinement.
 
 _reflns_Friedel_fraction is defined as the number of unique
 Friedel pairs measured divided by the number that would be
 possible theoretically, ignoring centric projections and
 systematic absences.
;

_computing_data_collection       'Rigaku CrystalClear'
_computing_cell_refinement       'Rigaku CrystalClear'
_computing_data_reduction        'Rigaku CrystalClear'
_computing_structure_solution    'Rigaku CrystalStructure'
_computing_structure_refinement  'SHELXL-2014/6 (Sheldrick, 2014)'
_computing_molecular_graphics    'Rigaku CrystalStructure'
_computing_publication_material  'Rigaku CrystalStructure'
_refine_special_details          ?
_refine_ls_structure_factor_coef Fsqd
_refine_ls_matrix_type           full
_refine_ls_weighting_scheme      calc
_refine_ls_weighting_details     
'w=1/[\s^2^(Fo^2^)+(0.0476P)^2^+0.3226P] where P=(Fo^2^+2Fc^2^)/3'
_atom_sites_solution_primary     ?
_atom_sites_solution_secondary   ?
_atom_sites_solution_hydrogens   mixed
_refine_ls_hydrogen_treatment    mixed
_refine_ls_extinction_method     none
_refine_ls_extinction_coef       .
_refine_ls_abs_structure_details 
;
 Flack x determined using 2750 quotients [(I+)-(I-)]/[(I+)+(I-)]
 (Parsons, Flack and Wagner, Acta Cryst. B69 (2013) 249-259).
;
_refine_ls_abs_structure_Flack   0.009(16)
_chemical_absolute_configuration (R)
_refine_ls_number_reflns         6894
_refine_ls_number_parameters     469
_refine_ls_number_restraints     1
_refine_ls_R_factor_all          0.0361
_refine_ls_R_factor_gt           0.0318
_refine_ls_wR_factor_ref         0.0814
_refine_ls_wR_factor_gt          0.0794
_refine_ls_goodness_of_fit_ref   1.041
_refine_ls_restrained_S_all      1.041
_refine_ls_shift/su_max          0.001
_refine_ls_shift/su_mean         0.000

loop_
_atom_site_label
_atom_site_type_symbol
_atom_site_fract_x
_atom_site_fract_y
_atom_site_fract_z
_atom_site_U_iso_or_equiv
_atom_site_adp_type
_atom_site_occupancy
_atom_site_site_symmetry_order
_atom_site_calc_flag
_atom_site_refinement_flags_posn
_atom_site_refinement_flags_adp
_atom_site_refinement_flags_occupancy
_atom_site_disorder_assembly
_atom_site_disorder_group
S1 S 0.22386(6) 1.03073(6) 0.49722(4) 0.01801(12) Uani 1 1 d . . . . .
O2 O 0.62713(19) 0.91522(17) 0.80374(12) 0.0241(4) Uani 1 1 d . . . . .
O7 O 0.34441(17) 0.99752(18) 0.47725(12) 0.0231(4) Uani 1 1 d . . . . .
N1 N 0.5218(2) 0.93995(19) 0.64758(15) 0.0177(4) Uani 1 1 d . . . . .
H1 H 0.484(3) 0.903(3) 0.601(2) 0.017(7) Uiso 1 1 d . . . . .
O6 O 0.13575(18) 0.93075(19) 0.50578(13) 0.0290(4) Uani 1 1 d . . . . .
C13 C 0.5607(2) 0.8612(2) 0.72144(17) 0.0205(5) Uani 1 1 d . . . . .
C5 C 0.8021(2) 1.2102(2) 0.89778(16) 0.0179(5) Uani 1 1 d . . . . .
C3 C 0.6621(2) 1.2575(2) 0.74335(16) 0.0160(4) Uani 1 1 d . . . . .
C2 C 0.6212(2) 1.1263(2) 0.73485(16) 0.0154(4) Uani 1 1 d . . . . .
C4 C 0.7480(2) 1.2983(2) 0.82356(16) 0.0166(4) Uani 1 1 d . . . . .
C1 C 0.5164(2) 1.0805(2) 0.65043(16) 0.0150(4) Uani 1 1 d . . . . .
C25 C 0.1402(2) 1.1439(3) 0.41530(16) 0.0196(5) Uani 1 1 d . . . . .
C11 C 0.6685(2) 1.0423(2) 0.80574(16) 0.0172(4) Uani 1 1 d . . . . .
C9 C 0.8138(3) 0.9921(3) 0.96245(18) 0.0246(5) Uani 1 1 d . . . . .
C8 C 0.9038(3) 1.0334(3) 1.04068(17) 0.0288(5) Uani 1 1 d . . . . .
C30 C 0.1994(2) 1.2598(3) 0.40264(18) 0.0226(5) Uani 1 1 d . . . . .
C26 C 0.0165(2) 1.1130(3) 0.36216(18) 0.0245(5) Uani 1 1 d . . . . .
H26 H -0.026(3) 1.037(4) 0.373(2) 0.034(8) Uiso 1 1 d . . . . .
C14 C 0.5483(2) 1.1381(2) 0.56228(16) 0.0167(4) Uani 1 1 d . . . . .
C7 C 0.9457(3) 1.1621(3) 1.04865(19) 0.0282(6) Uani 1 1 d . . . . .
C6 C 0.8949(2) 1.2495(3) 0.97991(17) 0.0231(5) Uani 1 1 d . . . . .
C18 C 0.3682(2) 1.1913(2) 0.73875(17) 0.0187(5) Uani 1 1 d . . . . .
H18 H 0.435(3) 1.212(3) 0.793(2) 0.015(7) Uiso 1 1 d . . . . .
C22 C -0.0352(3) 1.2259(3) 0.6615(2) 0.0274(6) Uani 1 1 d . . . . .
H22 H -0.132(3) 1.233(3) 0.640(2) 0.027(8) Uiso 1 1 d . . . . .
C10 C 0.7618(2) 1.0801(2) 0.88888(16) 0.0186(5) Uani 1 1 d . . . . .
C24 C 0.1682(2) 1.1637(2) 0.63858(17) 0.0179(5) Uani 1 1 d . . . . .
C20 C 0.1604(3) 1.2747(3) 0.78053(19) 0.0236(5) Uani 1 1 d . . . . .
H20 H 0.208(3) 1.308(3) 0.837(3) 0.039(9) Uiso 1 1 d . . . . .
C19 C 0.2319(2) 1.2148(2) 0.72541(16) 0.0182(5) Uani 1 1 d . . . . .
C21 C 0.0273(3) 1.2801(3) 0.7479(2) 0.0262(6) Uani 1 1 d . . . . .
H21 H -0.022(3) 1.316(3) 0.780(2) 0.034(9) Uiso 1 1 d . . . . .
C23 C 0.0333(2) 1.1670(3) 0.60494(19) 0.0257(6) Uani 1 1 d . . . . .
H23 H -0.010(3) 1.131(3) 0.548(2) 0.033(8) Uiso 1 1 d . . . . .
N2 N 0.26349(19) 1.1118(2) 0.59776(14) 0.0183(4) Uani 1 1 d . . . . .
C17 C 0.3869(2) 1.1297(2) 0.66213(15) 0.0159(4) Uani 1 1 d . . . . .
O1 O 0.79173(17) 1.42173(16) 0.83997(12) 0.0215(4) Uani 1 1 d . . . . .
O5 O 0.63083(16) 1.06352(16) 0.53311(11) 0.0204(4) Uani 1 1 d . . . . .
O3 O 0.5432(2) 0.74622(18) 0.72047(14) 0.0319(5) Uani 1 1 d . . . . .
O4 O 0.50758(16) 1.24124(16) 0.53005(11) 0.0194(3) Uani 1 1 d . . . . .
C15 C 0.6648(3) 1.1052(3) 0.44781(18) 0.0242(5) Uani 1 1 d . . . . .
H15 H 0.7322 1.1732 0.4625 0.029 Uiso 1 1 calc R U . . .
H15A H 0.5876 1.1404 0.4025 0.029 Uiso 1 1 calc R U . . .
C29 C 0.1315(3) 1.3467(3) 0.3371(2) 0.0280(6) Uani 1 1 d . . . . .
H29 H 0.169(4) 1.430(4) 0.325(3) 0.044(10) Uiso 1 1 d . . . . .
C28 C 0.0060(3) 1.3189(3) 0.28316(18) 0.0274(6) Uani 1 1 d . . . . .
C27 C -0.0490(3) 1.2016(3) 0.2958(2) 0.0296(6) Uani 1 1 d . . . . .
C16 C 0.7148(3) 0.9896(3) 0.4077(2) 0.0319(6) Uani 1 1 d . . . . .
H16 H 0.6506 0.9201 0.3990 0.048 Uiso 1 1 calc R U . . .
H16A H 0.7960 0.9608 0.4505 0.048 Uiso 1 1 calc R U . . .
H16B H 0.7305 1.0120 0.3471 0.048 Uiso 1 1 calc R U . . .
C12 C 0.7368(3) 1.5150(3) 0.7701(2) 0.0327(6) Uani 1 1 d . . . . .
H12 H 0.6425 1.5175 0.7612 0.049 Uiso 1 1 calc R U . . .
H12A H 0.7566 1.4914 0.7111 0.049 Uiso 1 1 calc R U . . .
H12B H 0.7734 1.6001 0.7901 0.049 Uiso 1 1 calc R U . . .
C31 C -0.0666(3) 1.4158(3) 0.2125(2) 0.0411(8) Uani 1 1 d . . . . .
H31 H -0.1001 1.4849 0.2450 0.062 Uiso 1 1 calc R U . . .
H31A H -0.1389 1.3728 0.1686 0.062 Uiso 1 1 calc R U . . .
H31B H -0.0077 1.4525 0.1781 0.062 Uiso 1 1 calc R U . . .
Cl3 Cl 0.65470(15) 1.60539(16) 1.00457(9) 0.0937(5) Uani 1 1 d . . . . .
Cl1 Cl 0.41687(18) 1.74769(18) 0.95169(15) 0.1146(6) Uani 1 1 d . . . . .
Cl2 Cl 0.43332(15) 1.50053(13) 0.87070(9) 0.0861(4) Uani 1 1 d . . . . .
C32 C 0.5171(4) 1.6414(3) 0.9143(2) 0.0447(8) Uani 1 1 d . . . . .
H32 H 0.5466 1.6832 0.8624 0.054 Uiso 1 1 calc R U . . .
H32A H 0.287(3) 1.280(3) 0.4392(18) 0.012(6) Uiso 1 1 d . . . . .
H32B H -0.131(4) 1.181(4) 0.259(3) 0.040(10) Uiso 1 1 d . . . . .
H32C H 0.925(3) 1.336(3) 0.985(2) 0.026(8) Uiso 1 1 d . . . . .
H32D H 0.624(3) 1.313(3) 0.696(2) 0.017(7) Uiso 1 1 d . . . . .
H32E H 1.006(3) 1.189(3) 1.100(2) 0.031(8) Uiso 1 1 d . . . . .
H32F H 0.933(3) 0.973(3) 1.088(2) 0.033(8) Uiso 1 1 d . . . . .
H32G H 0.780(3) 0.905(4) 0.959(2) 0.036(9) Uiso 1 1 d . . . . .

loop_
_atom_site_aniso_label
_atom_site_aniso_U_11
_atom_site_aniso_U_22
_atom_site_aniso_U_33
_atom_site_aniso_U_23
_atom_site_aniso_U_13
_atom_site_aniso_U_12
S1 0.0194(3) 0.0180(3) 0.0145(2) -0.0022(2) 0.0003(2) 0.0005(2)
O2 0.0339(10) 0.0167(8) 0.0171(8) 0.0022(7) -0.0016(7) -0.0046(7)
O7 0.0243(8) 0.0257(9) 0.0167(8) -0.0047(7) 0.0009(7) 0.0071(7)
N1 0.0214(10) 0.0140(9) 0.0154(10) -0.0008(8) 0.0004(8) 0.0010(8)
O6 0.0297(10) 0.0260(10) 0.0276(10) 0.0005(8) 0.0006(8) -0.0066(8)
C13 0.0231(12) 0.0170(11) 0.0197(12) 0.0008(9) 0.0022(10) 0.0010(10)
C5 0.0166(11) 0.0222(12) 0.0155(11) 0.0000(9) 0.0051(9) 0.0018(9)
C3 0.0157(10) 0.0163(11) 0.0156(10) 0.0021(9) 0.0033(9) 0.0027(9)
C2 0.0135(10) 0.0184(11) 0.0139(10) -0.0008(8) 0.0026(8) 0.0018(9)
C4 0.0144(10) 0.0179(11) 0.0185(11) -0.0005(9) 0.0060(9) 0.0010(9)
C1 0.0157(10) 0.0144(10) 0.0133(10) 0.0003(8) 0.0008(9) 0.0019(8)
C25 0.0199(11) 0.0233(12) 0.0144(10) -0.0018(9) 0.0021(9) 0.0048(10)
C11 0.0183(10) 0.0154(10) 0.0172(10) 0.0001(9) 0.0032(8) 0.0004(9)
C9 0.0285(13) 0.0219(12) 0.0213(12) 0.0038(10) 0.0026(10) 0.0017(11)
C8 0.0342(14) 0.0300(13) 0.0176(11) 0.0039(12) -0.0021(10) 0.0061(13)
C30 0.0214(12) 0.0231(12) 0.0210(12) -0.0025(10) 0.0011(10) 0.0003(10)
C26 0.0210(12) 0.0280(14) 0.0219(12) -0.0014(10) 0.0008(10) -0.0019(11)
C14 0.0141(10) 0.0194(11) 0.0146(10) -0.0016(9) -0.0001(8) -0.0004(9)
C7 0.0265(13) 0.0350(15) 0.0178(12) -0.0027(11) -0.0043(11) 0.0000(12)
C6 0.0224(12) 0.0268(13) 0.0182(11) -0.0010(10) 0.0018(10) -0.0025(10)
C18 0.0185(11) 0.0207(12) 0.0164(11) -0.0036(9) 0.0037(9) -0.0014(9)
C22 0.0189(12) 0.0352(15) 0.0288(14) 0.0044(11) 0.0076(11) 0.0042(11)
C10 0.0186(11) 0.0209(11) 0.0162(11) 0.0003(9) 0.0039(9) 0.0037(9)
C24 0.0192(11) 0.0187(11) 0.0173(11) 0.0030(9) 0.0074(9) 0.0017(9)
C20 0.0238(12) 0.0245(12) 0.0245(12) -0.0064(10) 0.0100(11) -0.0018(10)
C19 0.0194(11) 0.0167(11) 0.0186(11) 0.0015(9) 0.0053(9) -0.0005(9)
C21 0.0257(13) 0.0277(14) 0.0295(13) -0.0017(11) 0.0147(11) 0.0036(11)
C23 0.0181(12) 0.0391(15) 0.0184(12) -0.0005(11) 0.0016(10) 0.0017(11)
N2 0.0155(9) 0.0239(10) 0.0141(9) -0.0021(8) 0.0013(7) 0.0017(8)
C17 0.0163(10) 0.0162(10) 0.0142(10) 0.0009(9) 0.0019(8) -0.0004(9)
O1 0.0246(9) 0.0181(8) 0.0197(8) 0.0011(7) 0.0017(7) -0.0019(7)
O5 0.0228(8) 0.0232(9) 0.0169(8) 0.0040(6) 0.0082(7) 0.0076(7)
O3 0.0461(12) 0.0168(9) 0.0261(10) 0.0030(7) -0.0030(9) -0.0042(8)
O4 0.0220(8) 0.0166(8) 0.0189(8) 0.0016(7) 0.0040(7) 0.0024(7)
C15 0.0286(13) 0.0270(14) 0.0190(12) 0.0044(10) 0.0101(10) 0.0035(11)
C29 0.0334(14) 0.0241(13) 0.0245(13) -0.0004(10) 0.0039(11) 0.0027(11)
C28 0.0316(14) 0.0292(14) 0.0175(12) -0.0034(10) -0.0010(11) 0.0095(11)
C27 0.0214(13) 0.0382(15) 0.0231(13) -0.0028(11) -0.0054(11) 0.0050(11)
C16 0.0404(15) 0.0312(14) 0.0300(14) -0.0019(11) 0.0199(13) 0.0018(12)
C12 0.0429(15) 0.0183(13) 0.0298(13) 0.0043(11) -0.0039(12) -0.0040(12)
C31 0.052(2) 0.0337(16) 0.0270(15) -0.0004(12) -0.0091(14) 0.0126(15)
Cl3 0.1062(10) 0.1007(11) 0.0550(7) -0.0012(7) -0.0148(7) -0.0109(9)
Cl1 0.1186(12) 0.0955(11) 0.1561(16) -0.0312(11) 0.0836(12) 0.0120(10)
Cl2 0.1129(10) 0.0672(8) 0.0782(8) -0.0174(6) 0.0242(7) -0.0499(7)
C32 0.058(2) 0.0406(18) 0.0390(18) -0.0051(15) 0.0188(16) -0.0110(17)

_geom_special_details            
;
 All esds (except the esd in the dihedral angle between two l.s. planes)
 are estimated using the full covariance matrix.  The cell esds are taken
 into account individually in the estimation of esds in distances, angles
 and torsion angles; correlations between esds in cell parameters are only
 used when they are defined by crystal symmetry.  An approximate (isotropic)
 treatment of cell esds is used for estimating esds involving l.s. planes.
;

loop_
_geom_bond_atom_site_label_1
_geom_bond_atom_site_label_2
_geom_bond_distance
_geom_bond_site_symmetry_2
_geom_bond_publ_flag
S1 O6 1.426(2) . ?
S1 O7 1.4326(19) . ?
S1 N2 1.666(2) . ?
S1 C25 1.758(3) . ?
O2 C13 1.363(3) . ?
O2 C11 1.388(3) . ?
N1 C13 1.342(3) . ?
N1 C1 1.460(3) . ?
C13 O3 1.207(3) . ?
C5 C10 1.412(4) . ?
C5 C6 1.417(3) . ?
C5 C4 1.431(3) . ?
C3 C4 1.368(3) . ?
C3 C2 1.424(3) . ?
C2 C11 1.357(3) . ?
C2 C1 1.523(3) . ?
C4 O1 1.363(3) . ?
C1 C17 1.523(3) . ?
C1 C14 1.548(3) . ?
C25 C26 1.390(4) . ?
C25 C30 1.392(4) . ?
C11 C10 1.425(3) . ?
C9 C8 1.370(4) . ?
C9 C10 1.420(3) . ?
C8 C7 1.403(4) . ?
C30 C29 1.385(4) . ?
C26 C27 1.395(4) . ?
C14 O4 1.206(3) . ?
C14 O5 1.324(3) . ?
C7 C6 1.366(4) . ?
C18 C17 1.360(3) . ?
C18 C19 1.436(3) . ?
C22 C23 1.384(4) . ?
C22 C21 1.399(4) . ?
C24 C19 1.395(3) . ?
C24 C23 1.398(3) . ?
C24 N2 1.414(3) . ?
C20 C21 1.378(4) . ?
C20 C19 1.396(3) . ?
N2 C17 1.426(3) . ?
O1 C12 1.427(3) . ?
O5 C15 1.464(3) . ?
C15 C16 1.496(4) . ?
C29 C28 1.402(4) . ?
C28 C27 1.384(4) . ?
C28 C31 1.513(4) . ?
Cl3 C32 1.753(4) . ?
Cl1 C32 1.722(4) . ?
Cl2 C32 1.748(4) . ?

loop_
_geom_angle_atom_site_label_1
_geom_angle_atom_site_label_2
_geom_angle_atom_site_label_3
_geom_angle
_geom_angle_site_symmetry_1
_geom_angle_site_symmetry_3
_geom_angle_publ_flag
O6 S1 O7 119.31(12) . . ?
O6 S1 N2 108.10(11) . . ?
O7 S1 N2 105.59(10) . . ?
O6 S1 C25 108.45(12) . . ?
O7 S1 C25 110.06(11) . . ?
N2 S1 C25 104.26(11) . . ?
C13 O2 C11 119.96(19) . . ?
C13 N1 C1 126.2(2) . . ?
O3 C13 N1 125.2(2) . . ?
O3 C13 O2 117.4(2) . . ?
N1 C13 O2 117.3(2) . . ?
C10 C5 C6 119.0(2) . . ?
C10 C5 C4 119.0(2) . . ?
C6 C5 C4 122.0(2) . . ?
C4 C3 C2 119.6(2) . . ?
C11 C2 C3 120.0(2) . . ?
C11 C2 C1 118.9(2) . . ?
C3 C2 C1 120.9(2) . . ?
O1 C4 C3 124.6(2) . . ?
O1 C4 C5 114.2(2) . . ?
C3 C4 C5 121.2(2) . . ?
N1 C1 C17 112.4(2) . . ?
N1 C1 C2 107.98(19) . . ?
C17 C1 C2 107.43(18) . . ?
N1 C1 C14 110.01(19) . . ?
C17 C1 C14 111.51(18) . . ?
C2 C1 C14 107.29(19) . . ?
C26 C25 C30 121.4(2) . . ?
C26 C25 S1 118.5(2) . . ?
C30 C25 S1 120.07(18) . . ?
C2 C11 O2 122.6(2) . . ?
C2 C11 C10 122.0(2) . . ?
O2 C11 C10 115.3(2) . . ?
C8 C9 C10 119.9(3) . . ?
C9 C8 C7 120.5(3) . . ?
C29 C30 C25 118.8(2) . . ?
C25 C26 C27 118.5(3) . . ?
O4 C14 O5 126.3(2) . . ?
O4 C14 C1 122.7(2) . . ?
O5 C14 C1 110.84(19) . . ?
C6 C7 C8 120.8(3) . . ?
C7 C6 C5 120.3(3) . . ?
C17 C18 C19 108.9(2) . . ?
C23 C22 C21 121.8(3) . . ?
C5 C10 C9 119.5(2) . . ?
C5 C10 C11 118.2(2) . . ?
C9 C10 C11 122.3(2) . . ?
C19 C24 C23 122.2(2) . . ?
C19 C24 N2 107.7(2) . . ?
C23 C24 N2 130.1(2) . . ?
C21 C20 C19 118.7(2) . . ?
C24 C19 C20 119.7(2) . . ?
C24 C19 C18 107.4(2) . . ?
C20 C19 C18 132.8(2) . . ?
C20 C21 C22 120.8(3) . . ?
C22 C23 C24 116.7(2) . . ?
C24 N2 C17 107.88(18) . . ?
C24 N2 S1 121.78(16) . . ?
C17 N2 S1 129.94(16) . . ?
C18 C17 N2 108.1(2) . . ?
C18 C17 C1 125.6(2) . . ?
N2 C17 C1 126.2(2) . . ?
C4 O1 C12 116.68(19) . . ?
C14 O5 C15 116.07(18) . . ?
O5 C15 C16 107.3(2) . . ?
C30 C29 C28 121.2(3) . . ?
C27 C28 C29 118.7(3) . . ?
C27 C28 C31 121.2(3) . . ?
C29 C28 C31 120.2(3) . . ?
C28 C27 C26 121.4(3) . . ?
Cl1 C32 Cl2 110.7(2) . . ?
Cl1 C32 Cl3 111.1(2) . . ?
Cl2 C32 Cl3 110.7(2) . . ?

loop_
_geom_torsion_atom_site_label_1
_geom_torsion_atom_site_label_2
_geom_torsion_atom_site_label_3
_geom_torsion_atom_site_label_4
_geom_torsion
_geom_torsion_site_symmetry_1
_geom_torsion_site_symmetry_2
_geom_torsion_site_symmetry_3
_geom_torsion_site_symmetry_4
_geom_torsion_publ_flag
C1 N1 C13 O3 166.0(3) . . . . ?
C1 N1 C13 O2 -15.2(4) . . . . ?
C11 O2 C13 O3 169.5(2) . . . . ?
C11 O2 C13 N1 -9.4(3) . . . . ?
C4 C3 C2 C11 -0.6(3) . . . . ?
C4 C3 C2 C1 174.3(2) . . . . ?
C2 C3 C4 O1 -178.7(2) . . . . ?
C2 C3 C4 C5 2.7(3) . . . . ?
C10 C5 C4 O1 178.9(2) . . . . ?
C6 C5 C4 O1 -1.1(3) . . . . ?
C10 C5 C4 C3 -2.4(3) . . . . ?
C6 C5 C4 C3 177.6(2) . . . . ?
C13 N1 C1 C17 -89.0(3) . . . . ?
C13 N1 C1 C2 29.3(3) . . . . ?
C13 N1 C1 C14 146.1(2) . . . . ?
C11 C2 C1 N1 -21.0(3) . . . . ?
C3 C2 C1 N1 164.0(2) . . . . ?
C11 C2 C1 C17 100.4(2) . . . . ?
C3 C2 C1 C17 -74.5(3) . . . . ?
C11 C2 C1 C14 -139.5(2) . . . . ?
C3 C2 C1 C14 45.5(3) . . . . ?
O6 S1 C25 C26 -10.3(2) . . . . ?
O7 S1 C25 C26 121.9(2) . . . . ?
N2 S1 C25 C26 -125.3(2) . . . . ?
O6 S1 C25 C30 171.79(19) . . . . ?
O7 S1 C25 C30 -56.0(2) . . . . ?
N2 S1 C25 C30 56.8(2) . . . . ?
C3 C2 C11 O2 176.3(2) . . . . ?
C1 C2 C11 O2 1.3(3) . . . . ?
C3 C2 C11 C10 -1.8(3) . . . . ?
C1 C2 C11 C10 -176.8(2) . . . . ?
C13 O2 C11 C2 15.9(3) . . . . ?
C13 O2 C11 C10 -165.9(2) . . . . ?
C10 C9 C8 C7 -0.2(4) . . . . ?
C26 C25 C30 C29 1.6(4) . . . . ?
S1 C25 C30 C29 179.5(2) . . . . ?
C30 C25 C26 C27 -0.8(4) . . . . ?
S1 C25 C26 C27 -178.7(2) . . . . ?
N1 C1 C14 O4 152.6(2) . . . . ?
C17 C1 C14 O4 27.3(3) . . . . ?
C2 C1 C14 O4 -90.1(3) . . . . ?
N1 C1 C14 O5 -31.5(3) . . . . ?
C17 C1 C14 O5 -156.88(19) . . . . ?
C2 C1 C14 O5 85.7(2) . . . . ?
C9 C8 C7 C6 1.8(4) . . . . ?
C8 C7 C6 C5 -2.2(4) . . . . ?
C10 C5 C6 C7 1.0(4) . . . . ?
C4 C5 C6 C7 -179.1(2) . . . . ?
C6 C5 C10 C9 0.6(3) . . . . ?
C4 C5 C10 C9 -179.3(2) . . . . ?
C6 C5 C10 C11 -180.0(2) . . . . ?
C4 C5 C10 C11 0.1(3) . . . . ?
C8 C9 C10 C5 -1.0(4) . . . . ?
C8 C9 C10 C11 179.6(2) . . . . ?
C2 C11 C10 C5 2.0(3) . . . . ?
O2 C11 C10 C5 -176.2(2) . . . . ?
C2 C11 C10 C9 -178.6(2) . . . . ?
O2 C11 C10 C9 3.1(3) . . . . ?
C23 C24 C19 C20 -1.7(4) . . . . ?
N2 C24 C19 C20 178.9(2) . . . . ?
C23 C24 C19 C18 178.2(2) . . . . ?
N2 C24 C19 C18 -1.3(3) . . . . ?
C21 C20 C19 C24 0.8(4) . . . . ?
C21 C20 C19 C18 -178.9(3) . . . . ?
C17 C18 C19 C24 0.9(3) . . . . ?
C17 C18 C19 C20 -179.3(3) . . . . ?
C19 C20 C21 C22 0.5(4) . . . . ?
C23 C22 C21 C20 -1.1(4) . . . . ?
C21 C22 C23 C24 0.3(4) . . . . ?
C19 C24 C23 C22 1.0(4) . . . . ?
N2 C24 C23 C22 -179.7(2) . . . . ?
C19 C24 N2 C17 1.2(3) . . . . ?
C23 C24 N2 C17 -178.2(3) . . . . ?
C19 C24 N2 S1 174.71(17) . . . . ?
C23 C24 N2 S1 -4.7(4) . . . . ?
O6 S1 N2 C24 -53.0(2) . . . . ?
O7 S1 N2 C24 178.27(18) . . . . ?
C25 S1 N2 C24 62.3(2) . . . . ?
O6 S1 N2 C17 118.9(2) . . . . ?
O7 S1 N2 C17 -9.8(2) . . . . ?
C25 S1 N2 C17 -125.8(2) . . . . ?
C19 C18 C17 N2 -0.1(3) . . . . ?
C19 C18 C17 C1 -176.3(2) . . . . ?
C24 N2 C17 C18 -0.7(3) . . . . ?
S1 N2 C17 C18 -173.46(19) . . . . ?
C24 N2 C17 C1 175.5(2) . . . . ?
S1 N2 C17 C1 2.7(4) . . . . ?
N1 C1 C17 C18 112.4(3) . . . . ?
C2 C1 C17 C18 -6.2(3) . . . . ?
C14 C1 C17 C18 -123.5(3) . . . . ?
N1 C1 C17 N2 -63.1(3) . . . . ?
C2 C1 C17 N2 178.2(2) . . . . ?
C14 C1 C17 N2 60.9(3) . . . . ?
C3 C4 O1 C12 4.0(3) . . . . ?
C5 C4 O1 C12 -177.3(2) . . . . ?
O4 C14 O5 C15 -6.6(3) . . . . ?
C1 C14 O5 C15 177.7(2) . . . . ?
C14 O5 C15 C16 -159.1(2) . . . . ?
C25 C30 C29 C28 -0.9(4) . . . . ?
C30 C29 C28 C27 -0.6(4) . . . . ?
C30 C29 C28 C31 179.6(3) . . . . ?
C29 C28 C27 C26 1.5(4) . . . . ?
C31 C28 C27 C26 -178.7(3) . . . . ?
C25 C26 C27 C28 -0.8(4) . . . . ?

_refine_diff_density_max         0.408
_refine_diff_density_min         -0.492
_refine_diff_density_rms         0.044

_shelxl_version_number           2014/6

_shelx_res_file                  
;
TITL
REM  Yadorkari-X generated
CELL 0.71075 10.6640 10.3720 14.7890 90.0000 104.7780 90.0000
ZERR 2.0 0.0030 0.0020 0.0040 0.0000 0.0060 0.0000
LATT -1
SYMM -X, 1/2+Y, -Z

REM  SPGR P21 monoclinic
SFAC C H N O S Cl
UNIT 64 54 4 14 2 6
SIZE 0.75 0.12 0.10
TEMP -150.0
L.S. 10
FMAP 2
PLAN -25
ACTA
CONF
LIST 4
WPDB -1

WGHT    0.047600    0.322600
FVAR       0.74241
S1    5    0.223862    1.030725    0.497223    11.00000    0.01935    0.01800 =
         0.01449   -0.00216    0.00032    0.00048
O2    4    0.627127    0.915218    0.803741    11.00000    0.03392    0.01672 =
         0.01709    0.00216   -0.00161   -0.00465
O7    4    0.344413    0.997522    0.477246    11.00000    0.02434    0.02572 =
         0.01672   -0.00468    0.00087    0.00708
N1    3    0.521814    0.939955    0.647578    11.00000    0.02138    0.01399 =
         0.01539   -0.00079    0.00045    0.00103
H1    2    0.483852    0.903273    0.600937    11.00000    0.01695
O6    4    0.135750    0.930746    0.505775    11.00000    0.02972    0.02605 =
         0.02756    0.00046    0.00062   -0.00665
C13   1    0.560686    0.861210    0.721441    11.00000    0.02312    0.01701 =
         0.01972    0.00079    0.00223    0.00096
C5    1    0.802142    1.210186    0.897778    11.00000    0.01663    0.02219 =
         0.01555    0.00003    0.00508    0.00178
C3    1    0.662055    1.257499    0.743351    11.00000    0.01570    0.01635 =
         0.01564    0.00214    0.00327    0.00272
C2    1    0.621235    1.126300    0.734846    11.00000    0.01355    0.01840 =
         0.01390   -0.00078    0.00264    0.00181
C4    1    0.748011    1.298253    0.823564    11.00000    0.01441    0.01794 =
         0.01854   -0.00050    0.00603    0.00101
C1    1    0.516449    1.080549    0.650431    11.00000    0.01573    0.01440 =
         0.01329    0.00034    0.00082    0.00194
C25   1    0.140173    1.143945    0.415305    11.00000    0.01988    0.02330 =
         0.01436   -0.00180    0.00208    0.00485
C11   1    0.668542    1.042328    0.805742    11.00000    0.01833    0.01541 =
         0.01718    0.00011    0.00323    0.00044
C9    1    0.813776    0.992137    0.962451    11.00000    0.02852    0.02190 =
         0.02131    0.00381    0.00257    0.00175
C8    1    0.903847    1.033382    1.040680    11.00000    0.03420    0.03004 =
         0.01758    0.00389   -0.00206    0.00608
C30   1    0.199416    1.259777    0.402644    11.00000    0.02144    0.02310 =
         0.02095   -0.00252    0.00106    0.00027
C26   1    0.016477    1.112967    0.362160    11.00000    0.02096    0.02804 =
         0.02187   -0.00137    0.00083   -0.00192
H26   2   -0.025550    1.037206    0.372630    11.00000    0.03436
C14   1    0.548295    1.138124    0.562282    11.00000    0.01413    0.01941 =
         0.01460   -0.00156   -0.00006   -0.00039
C7    1    0.945674    1.162120    1.048649    11.00000    0.02645    0.03496 =
         0.01785   -0.00267   -0.00430   -0.00001
C6    1    0.894873    1.249490    0.979912    11.00000    0.02243    0.02681 =
         0.01822   -0.00097    0.00181   -0.00248
C18   1    0.368152    1.191329    0.738751    11.00000    0.01851    0.02066 =
         0.01639   -0.00360    0.00373   -0.00140
H18   2    0.434932    1.211544    0.793131    11.00000    0.01486
C22   1   -0.035172    1.225939    0.661485    11.00000    0.01889    0.03522 =
         0.02876    0.00439    0.00756    0.00424
H22   2   -0.131762    1.232946    0.639824    11.00000    0.02735
C10   1    0.761828    1.080094    0.888876    11.00000    0.01856    0.02093 =
         0.01616    0.00032    0.00391    0.00372
C24   1    0.168214    1.163665    0.638578    11.00000    0.01919    0.01869 =
         0.01734    0.00299    0.00740    0.00167
C20   1    0.160383    1.274693    0.780530    11.00000    0.02383    0.02445 =
         0.02451   -0.00635    0.00997   -0.00179
H20   2    0.207991    1.307683    0.836589    11.00000    0.03881
C19   1    0.231927    1.214836    0.725412    11.00000    0.01939    0.01672 =
         0.01860    0.00152    0.00526   -0.00051
C21   1    0.027340    1.280129    0.747856    11.00000    0.02566    0.02773 =
         0.02949   -0.00167    0.01472    0.00361
H21   2   -0.021766    1.315756    0.780001    11.00000    0.03409
C23   1    0.033262    1.167043    0.604941    11.00000    0.01813    0.03905 =
         0.01835   -0.00053    0.00164    0.00174
H23   2   -0.009706    1.130989    0.548069    11.00000    0.03291
N2    3    0.263492    1.111830    0.597763    11.00000    0.01554    0.02389 =
         0.01408   -0.00207    0.00129    0.00166
C17   1    0.386921    1.129695    0.662126    11.00000    0.01626    0.01624 =
         0.01418    0.00087    0.00186   -0.00044
O1    4    0.791735    1.421733    0.839969    11.00000    0.02455    0.01806 =
         0.01969    0.00114    0.00170   -0.00189
O5    4    0.630829    1.063523    0.533113    11.00000    0.02285    0.02323 =
         0.01686    0.00401    0.00820    0.00757
O3    4    0.543213    0.746224    0.720468    11.00000    0.04610    0.01677 =
         0.02605    0.00301   -0.00301   -0.00423
O4    4    0.507575    1.241243    0.530052    11.00000    0.02196    0.01662 =
         0.01893    0.00165    0.00395    0.00245
C15   1    0.664827    1.105198    0.447814    11.00000    0.02863    0.02703 =
         0.01904    0.00441    0.01015    0.00348
AFIX  23
H15   2    0.732161    1.173159    0.462509    11.00000   -1.20000
H15A  2    0.587558    1.140417    0.402478    11.00000   -1.20000
AFIX   0
C29   1    0.131462    1.346683    0.337133    11.00000    0.03341    0.02408 =
         0.02445   -0.00036    0.00388    0.00267
H29   2    0.169160    1.430114    0.325433    11.00000    0.04369
C28   1    0.006044    1.318894    0.283161    11.00000    0.03162    0.02919 =
         0.01747   -0.00341   -0.00100    0.00952
C27   1   -0.048985    1.201614    0.295828    11.00000    0.02137    0.03821 =
         0.02309   -0.00276   -0.00545    0.00495
C16   1    0.714795    0.989556    0.407651    11.00000    0.04039    0.03124 =
         0.02998   -0.00192    0.01992    0.00177
AFIX 137
H16   2    0.650561    0.920068    0.399047    11.00000   -1.50000
H16A  2    0.796023    0.960791    0.450461    11.00000   -1.50000
H16B  2    0.730544    1.012037    0.347128    11.00000   -1.50000
AFIX   0
C12   1    0.736785    1.514972    0.770111    11.00000    0.04288    0.01829 =
         0.02980    0.00426   -0.00387   -0.00402
AFIX 137
H12   2    0.642539    1.517474    0.761154    11.00000   -1.50000
H12A  2    0.756642    1.491387    0.711107    11.00000   -1.50000
H12B  2    0.773443    1.600073    0.790106    11.00000   -1.50000
AFIX   0
C31   1   -0.066562    1.415806    0.212491    11.00000    0.05216    0.03366 =
         0.02697   -0.00035   -0.00906    0.01256
AFIX 137
H31   2   -0.100096    1.484898    0.245007    11.00000   -1.50000
H31A  2   -0.138948    1.372835    0.168586    11.00000   -1.50000
H31B  2   -0.007670    1.452454    0.178107    11.00000   -1.50000
AFIX   0
CL3   6    0.654701    1.605395    1.004565    11.00000    0.10618    0.10067 =
         0.05499   -0.00121   -0.01476   -0.01091
CL1   6    0.416874    1.747691    0.951695    11.00000    0.11863    0.09548 =
         0.15612   -0.03120    0.08363    0.01196
CL2   6    0.433320    1.500534    0.870699    11.00000    0.11294    0.06722 =
         0.07817   -0.01744    0.02423   -0.04992
C32   1    0.517115    1.641380    0.914345    11.00000    0.05806    0.04064 =
         0.03898   -0.00508    0.01880   -0.01105
AFIX  13
H32   2    0.546604    1.683248    0.862435    11.00000   -1.20000
AFIX   0
H32A  2    0.287107    1.279750    0.439234    11.00000    0.01235
H32B  2   -0.130550    1.181274    0.259216    11.00000    0.04003
H32C  2    0.925452    1.335521    0.984985    11.00000    0.02630
H32D  2    0.623794    1.312597    0.695742    11.00000    0.01657
H32E  2    1.005692    1.188514    1.099970    11.00000    0.03052
H32F  2    0.933261    0.972525    1.088009    11.00000    0.03332
H32G  2    0.780411    0.905010    0.958811    11.00000    0.03596

HKLF 4 1 1 0 0 0 1 0 0 0 1

REM
REM R1 =  0.0318 for    6403 Fo > 4sig(Fo)  and  0.0361 for all    6894 data
REM    469 parameters refined using      1 restraints

END

WGHT      0.0476      0.3226

REM Highest difference peak  0.408,  deepest hole -0.492,  1-sigma level  0.044
Q1    1   0.5813  1.6254  1.0260  11.00000  0.05    0.41
Q2    1   0.4744  1.4815  0.9233  11.00000  0.05    0.31
Q3    1   0.4934  1.7809  0.9711  11.00000  0.05    0.27
Q4    1   0.3968  1.5674  0.8845  11.00000  0.05    0.27
Q5    1   0.5708  1.1040  0.6917  11.00000  0.05    0.24
Q6    1   0.3985  1.8045  0.8963  11.00000  0.05    0.24
Q7    1   0.8000  1.1415  0.8886  11.00000  0.05    0.20
Q8    1   0.3857  1.1276  0.7190  11.00000  0.05    0.20
Q9    1   0.6641  1.0776  0.7543  11.00000  0.05    0.19
Q10   1   0.7261  1.0618  0.8454  11.00000  0.05    0.19
Q11   1   0.2466  1.0668  0.5598  11.00000  0.05    0.18
Q12   1   0.2970  1.2009  0.7409  11.00000  0.05    0.18
Q13   1   0.6782  1.5881  1.0163  11.00000  0.05    0.18
Q14   1   0.1478  1.3220  0.3912  11.00000  0.05    0.18
Q15   1   0.5272  1.1002  0.6063  11.00000  0.05    0.18
Q16   1  -0.1538  1.4258  0.2285  11.00000  0.05    0.17
Q17   1   0.9400  0.8013  0.1072  11.00000  0.05    0.17
Q18   1   0.1709  1.0984  0.4540  11.00000  0.05    0.17
Q19   1   0.1956  1.1945  0.6837  11.00000  0.05    0.16
Q20   1   0.6220  1.0926  0.7773  11.00000  0.05    0.16
Q21   1  -0.0227  1.2799  0.3169  11.00000  0.05    0.15
Q22   1   0.7692  1.2580  0.8677  11.00000  0.05    0.15
Q23   1   0.0607  1.3337  0.3296  11.00000  0.05    0.15
Q24   1  -0.0571  1.5012  0.2260  11.00000  0.05    0.15
Q25   1   0.7804  1.0398  0.9252  11.00000  0.05    0.15
;
_shelx_res_checksum              61689
####################################################################### 
# 
# This file contains crystal structure data downloaded from the 
# Cambridge Structural Database (CSD) hosted by the Cambridge 
# Crystallographic Data Centre (CCDC).
# 
# Full information about CCDC data access policies and citation 
# guidelines are available at http://www.ccdc.cam.ac.uk/access/V1 
# 
# Audit and citation data items may have been added by the CCDC. 
# Please retain this information to preserve the provenance of 
# this file and to allow appropriate attribution of the data. 
# 
#######################################################################

data_CrystalClear_CCDC1
_database_code_depnum_ccdc_archive 'CCDC 1834631'
_audit_update_record             
;
2018-04-04 deposited with the CCDC.
2018-06-25 downloaded from the CCDC.
;


_audit_creation_method           SHELXL-2014/6
_chemical_name_systematic        ?
_chemical_name_common            
'Methyl (S)-(1-(3-bromophenyl)-2-hydroxy-1-(5-methoxyfuran-2-yl)ethyl)carbamate'
_chemical_melting_point          ?
_chemical_formula_moiety         ?
_chemical_formula_sum            'C15 H16 Br N O5'
_chemical_formula_weight         370.20

loop_
_atom_type_symbol
_atom_type_description
_atom_type_scat_dispersion_real
_atom_type_scat_dispersion_imag
_atom_type_scat_source
C C 0.0033 0.0016 'International Tables Vol C Tables 4.2.6.8 and 6.1.1.4'
H H 0.0000 0.0000 'International Tables Vol C Tables 4.2.6.8 and 6.1.1.4'
N N 0.0061 0.0033 'International Tables Vol C Tables 4.2.6.8 and 6.1.1.4'
O O 0.0106 0.0060 'International Tables Vol C Tables 4.2.6.8 and 6.1.1.4'
Br Br -0.2901 2.4595 'International Tables Vol C Tables 4.2.6.8 and 6.1.1.4'

_space_group_crystal_system      monoclinic
_space_group_IT_number           4
_space_group_name_H-M_alt        'P 21'
_space_group_name_Hall           'P 2yb'

_shelx_space_group_comment       
;
The symmetry employed for this shelxl refinement is uniquely defined
by the following loop, which should always be used as a source of
symmetry information in preference to the above space-group names.
They are only intended as comments.
;

loop_
_space_group_symop_operation_xyz
'x, y, z'
'-x, y+1/2, -z'

_cell_length_a                   5.8577(16)
_cell_length_b                   14.389(4)
_cell_length_c                   9.621(3)
_cell_angle_alpha                90
_cell_angle_beta                 94.654(6)
_cell_angle_gamma                90
_cell_volume                     808.2(4)
_cell_formula_units_Z            2
_cell_measurement_temperature    103(2)
_cell_measurement_reflns_used    3310
_cell_measurement_theta_min      3.767
_cell_measurement_theta_max      27.486

_exptl_crystal_description       prism
_exptl_crystal_colour            colorless
_exptl_crystal_density_meas      ?
_exptl_crystal_density_method    ?
_exptl_crystal_density_diffrn    1.521
_exptl_crystal_F_000             376
_exptl_transmission_factor_min   0.854
_exptl_transmission_factor_max   1.000
_exptl_crystal_size_max          0.350
_exptl_crystal_size_mid          0.300
_exptl_crystal_size_min          0.250
_exptl_absorpt_coefficient_mu    2.565
_shelx_estimated_absorpt_T_min   0.467
_shelx_estimated_absorpt_T_max   0.566
_exptl_absorpt_correction_type   empirical
_exptl_absorpt_process_details   'Rigaku CrystalClear'
_exptl_absorpt_special_details   ?
_diffrn_ambient_temperature      103(2)
_diffrn_radiation_wavelength     0.71075
_diffrn_radiation_type           MoK\a
_diffrn_source                   ?
_diffrn_measurement_device_type  'PILATUS 200K area detector'
_diffrn_measurement_method       'phi and omega scan'
_diffrn_detector_area_resol_mean ?
_diffrn_reflns_number            6877
_diffrn_reflns_av_unetI/netI     0.0646
_diffrn_reflns_av_R_equivalents  0.0284
_diffrn_reflns_limit_h_min       -5
_diffrn_reflns_limit_h_max       7
_diffrn_reflns_limit_k_min       -18
_diffrn_reflns_limit_k_max       17
_diffrn_reflns_limit_l_min       -12
_diffrn_reflns_limit_l_max       12
_diffrn_reflns_theta_min         3.490
_diffrn_reflns_theta_max         27.492
_diffrn_reflns_theta_full        25.242
_diffrn_measured_fraction_theta_max 0.983
_diffrn_measured_fraction_theta_full 0.988
_diffrn_reflns_Laue_measured_fraction_max 0.983
_diffrn_reflns_Laue_measured_fraction_full 0.988
_diffrn_reflns_point_group_measured_fraction_max 0.854
_diffrn_reflns_point_group_measured_fraction_full 0.883
_reflns_number_total             3178
_reflns_number_gt                2589
_reflns_threshold_expression     'I > 2\s(I)'
_reflns_Friedel_coverage         0.670
_reflns_Friedel_fraction_max     0.713
_reflns_Friedel_fraction_full    0.768

_reflns_special_details          
;
 Reflections were merged by SHELXL according to the crystal
 class for the calculation of statistics and refinement.
 
 _reflns_Friedel_fraction is defined as the number of unique
 Friedel pairs measured divided by the number that would be
 possible theoretically, ignoring centric projections and
 systematic absences.
;

_computing_data_collection       'Rigaku CrystalClear'
_computing_cell_refinement       'Rigaku CrystalClear'
_computing_data_reduction        'Rigaku CrystalClear'
_computing_structure_solution    'Rigaku CrystalStructure'
_computing_structure_refinement  'SHELXL-2014/6 (Sheldrick, 2014)'
_computing_molecular_graphics    'Rigaku CrystalStructure'
_computing_publication_material  'Rigaku CrystalStructure'
_refine_special_details          ?
_refine_ls_structure_factor_coef Fsqd
_refine_ls_matrix_type           full
_refine_ls_weighting_scheme      calc
_refine_ls_weighting_details     
'w=1/[\s^2^(Fo^2^)+(0.0169P)^2^] where P=(Fo^2^+2Fc^2^)/3'
_atom_sites_solution_primary     ?
_atom_sites_solution_secondary   ?
_atom_sites_solution_hydrogens   mixed
_refine_ls_hydrogen_treatment    mixed
_refine_ls_extinction_method     none
_refine_ls_extinction_coef       .
_refine_ls_abs_structure_details 
;
 Flack x determined using 951 quotients [(I+)-(I-)]/[(I+)+(I-)]
 (Parsons, Flack and Wagner, Acta Cryst. B69 (2013) 249-259).
;
_refine_ls_abs_structure_Flack   0.002(5)
_chemical_absolute_configuration (S)
_refine_ls_number_reflns         3178
_refine_ls_number_parameters     217
_refine_ls_number_restraints     1
_refine_ls_R_factor_all          0.0297
_refine_ls_R_factor_gt           0.0248
_refine_ls_wR_factor_ref         0.0508
_refine_ls_wR_factor_gt          0.0504
_refine_ls_goodness_of_fit_ref   0.826
_refine_ls_restrained_S_all      0.826
_refine_ls_shift/su_max          0.001
_refine_ls_shift/su_mean         0.000

loop_
_atom_site_label
_atom_site_type_symbol
_atom_site_fract_x
_atom_site_fract_y
_atom_site_fract_z
_atom_site_U_iso_or_equiv
_atom_site_adp_type
_atom_site_occupancy
_atom_site_site_symmetry_order
_atom_site_calc_flag
_atom_site_refinement_flags_posn
_atom_site_refinement_flags_adp
_atom_site_refinement_flags_occupancy
_atom_site_disorder_assembly
_atom_site_disorder_group
Br1 Br 0.42236(8) 0.84349(3) 1.36989(4) 0.04389(14) Uani 1 1 d . . . . .
O2 O 0.6047(4) 0.49737(17) 1.1642(3) 0.0249(6) Uani 1 1 d . . . . .
O4 O 0.2399(4) 0.59513(16) 0.7136(2) 0.0216(6) Uani 1 1 d . . . . .
N1 N 0.3380(5) 0.56412(19) 1.0066(3) 0.0148(6) Uani 1 1 d . . . . .
H1A H 0.208(6) 0.563(2) 0.983(4) 0.016(11) Uiso 1 1 d . . . . .
O1 O 0.8622(4) 0.53959(17) 0.9574(3) 0.0238(6) Uani 1 1 d . . . . .
H1 H 0.813(6) 0.530(3) 1.020(4) 0.019(12) Uiso 1 1 d . . . . .
O3 O 0.2242(4) 0.48902(16) 1.1879(2) 0.0239(6) Uani 1 1 d . . . . .
C3 C 0.4785(6) 0.7337(2) 1.1311(3) 0.0161(7) Uani 1 1 d . . . . .
H3 H 0.3435 0.7036 1.1562 0.019 Uiso 1 1 calc R U . . .
C13 C 0.1145(6) 0.7347(3) 0.6391(4) 0.0224(8) Uani 1 1 d . . . . .
H13 H 0.040(5) 0.779(2) 0.575(3) 0.020(9) Uiso 1 1 d . . . . .
C11 C 0.3327(6) 0.6617(2) 0.8067(3) 0.0152(8) Uani 1 1 d . . . . .
C4 C 0.5684(6) 0.8079(2) 1.2095(3) 0.0233(8) Uani 1 1 d . . . . .
C1 C 0.4865(5) 0.6226(2) 0.9260(3) 0.0132(7) Uani 1 1 d . . . . .
C9 C 0.4049(6) 0.5156(2) 1.1207(3) 0.0169(7) Uani 1 1 d . . . . .
C8 C 0.6747(5) 0.5650(2) 0.8624(3) 0.0183(7) Uani 1 1 d . . . . .
H8 H 0.6042 0.5076 0.8215 0.022 Uiso 1 1 calc R U . . .
H8A H 0.7338 0.6011 0.7855 0.022 Uiso 1 1 calc R U . . .
C7 C 0.7816(5) 0.7509(2) 0.9799(4) 0.0192(7) Uani 1 1 d . . . . .
H7 H 0.8560 0.7318 0.9006 0.023 Uiso 1 1 calc R U . . .
C14 C 0.2619(6) 0.7464(3) 0.7653(3) 0.0186(8) Uani 1 1 d . . . . .
H14 H 0.289(5) 0.803(2) 0.814(3) 0.023(10) Uiso 1 1 d . . . . .
C2 C 0.5858(5) 0.7036(2) 1.0160(3) 0.0133(7) Uani 1 1 d . . . . .
O5 O 0.0117(7) 0.5869(3) 0.5164(3) 0.0417(7) Uani 1 1 d . . . . .
C5 C 0.7646(6) 0.8546(3) 1.1759(3) 0.0255(9) Uani 1 1 d . . . . .
H5 H 0.8258 0.9047 1.2313 0.031 Uiso 1 1 calc R U . . .
C12 C 0.1094(6) 0.6434(3) 0.6140(3) 0.0238(9) Uani 1 1 d . . . . .
C6 C 0.8673(6) 0.8254(3) 1.0592(4) 0.0261(9) Uani 1 1 d . . . . .
H6 H 0.9994 0.8571 1.0328 0.031 Uiso 1 1 calc R U . . .
C10 C 0.2743(7) 0.4360(3) 1.3145(4) 0.0355(10) Uani 1 1 d . . . . .
H10 H 0.3922 0.4680 1.3747 0.053 Uiso 1 1 calc R U . . .
H10A H 0.3297 0.3741 1.2910 0.053 Uiso 1 1 calc R U . . .
H10B H 0.1348 0.4298 1.3636 0.053 Uiso 1 1 calc R U . . .
C15 C -0.1298(8) 0.6353(4) 0.4110(4) 0.0545(14) Uani 1 1 d . . . . .
H15 H -0.0370 0.6807 0.3648 0.082 Uiso 1 1 calc R U . . .
H15A H -0.2535 0.6674 0.4542 0.082 Uiso 1 1 calc R U . . .
H15B H -0.1956 0.5906 0.3420 0.082 Uiso 1 1 calc R U . . .

loop_
_atom_site_aniso_label
_atom_site_aniso_U_11
_atom_site_aniso_U_22
_atom_site_aniso_U_33
_atom_site_aniso_U_23
_atom_site_aniso_U_13
_atom_site_aniso_U_12
Br1 0.0731(3) 0.0364(2) 0.02320(17) -0.0094(2) 0.01005(16) -0.0036(3)
O2 0.0188(16) 0.0296(16) 0.0252(14) 0.0085(12) -0.0055(12) -0.0001(12)
O4 0.0237(15) 0.0212(13) 0.0179(12) -0.0018(10) -0.0116(11) 0.0022(10)
N1 0.0080(17) 0.0164(16) 0.0192(14) 0.0042(12) -0.0031(13) -0.0063(13)
O1 0.0111(14) 0.0272(15) 0.0327(15) 0.0079(12) 0.0005(12) 0.0032(11)
O3 0.0248(15) 0.0239(13) 0.0240(12) 0.0077(11) 0.0076(11) -0.0032(11)
C3 0.0183(19) 0.0151(17) 0.0149(15) 0.0031(13) 0.0008(14) -0.0023(14)
C13 0.022(2) 0.027(2) 0.0177(16) 0.0064(16) -0.0023(15) 0.0076(16)
C11 0.0118(19) 0.0204(19) 0.0140(17) 0.0000(14) 0.0035(15) -0.0012(15)
C4 0.034(2) 0.0191(18) 0.0162(16) 0.0023(13) -0.0045(15) 0.0020(15)
C1 0.0104(19) 0.0142(17) 0.0148(15) 0.0016(13) -0.0008(14) -0.0025(14)
C9 0.019(2) 0.0134(18) 0.0178(16) -0.0029(13) -0.0015(15) -0.0049(14)
C8 0.0114(18) 0.0193(18) 0.0236(17) -0.0020(15) -0.0016(14) -0.0001(14)
C7 0.0134(19) 0.0173(18) 0.0272(18) 0.0049(14) 0.0040(14) -0.0005(14)
C14 0.020(2) 0.0189(19) 0.0170(16) 0.0017(15) 0.0039(15) 0.0028(15)
C2 0.0137(18) 0.0111(16) 0.0144(15) 0.0040(13) -0.0034(13) 0.0014(13)
O5 0.0545(18) 0.0352(15) 0.0303(17) -0.0104(13) -0.0274(13) 0.0118(12)
C5 0.030(2) 0.014(2) 0.0294(16) 0.0029(17) -0.0128(15) -0.0011(17)
C12 0.023(2) 0.032(2) 0.0143(17) -0.0020(15) -0.0079(15) 0.0073(16)
C6 0.0156(19) 0.019(3) 0.042(2) 0.0069(17) -0.0044(15) -0.0040(16)
C10 0.049(3) 0.028(2) 0.031(2) 0.0141(18) 0.0144(19) 0.002(2)
C15 0.062(3) 0.058(3) 0.037(3) -0.012(2) -0.036(2) 0.011(3)

_geom_special_details            
;
 All esds (except the esd in the dihedral angle between two l.s. planes)
 are estimated using the full covariance matrix.  The cell esds are taken
 into account individually in the estimation of esds in distances, angles
 and torsion angles; correlations between esds in cell parameters are only
 used when they are defined by crystal symmetry.  An approximate (isotropic)
 treatment of cell esds is used for estimating esds involving l.s. planes.
;

loop_
_geom_bond_atom_site_label_1
_geom_bond_atom_site_label_2
_geom_bond_distance
_geom_bond_site_symmetry_2
_geom_bond_publ_flag
Br1 C4 1.894(3) . ?
O2 C9 1.239(4) . ?
O4 C12 1.366(4) . ?
O4 C11 1.392(4) . ?
N1 C9 1.333(4) . ?
N1 C1 1.475(4) . ?
O1 C8 1.419(4) . ?
O3 C9 1.340(4) . ?
O3 C10 1.447(4) . ?
C3 C4 1.386(4) . ?
C3 C2 1.387(4) . ?
C13 C12 1.336(5) . ?
C13 C14 1.442(5) . ?
C11 C14 1.337(5) . ?
C11 C1 1.509(5) . ?
C4 C5 1.391(5) . ?
C1 C2 1.537(4) . ?
C1 C8 1.545(4) . ?
C7 C6 1.386(5) . ?
C7 C2 1.401(4) . ?
O5 C12 1.335(5) . ?
O5 C15 1.436(5) . ?
C5 C6 1.381(5) . ?

loop_
_geom_angle_atom_site_label_1
_geom_angle_atom_site_label_2
_geom_angle_atom_site_label_3
_geom_angle
_geom_angle_site_symmetry_1
_geom_angle_site_symmetry_3
_geom_angle_publ_flag
C12 O4 C11 105.6(3) . . ?
C9 N1 C1 125.8(3) . . ?
C9 O3 C10 116.3(3) . . ?
C4 C3 C2 119.9(3) . . ?
C12 C13 C14 105.7(3) . . ?
C14 C11 O4 109.9(3) . . ?
C14 C11 C1 135.9(3) . . ?
O4 C11 C1 114.2(3) . . ?
C3 C4 C5 122.0(3) . . ?
C3 C4 Br1 118.3(3) . . ?
C5 C4 Br1 119.7(3) . . ?
N1 C1 C11 105.7(3) . . ?
N1 C1 C2 110.4(2) . . ?
C11 C1 C2 108.7(3) . . ?
N1 C1 C8 111.8(3) . . ?
C11 C1 C8 107.5(3) . . ?
C2 C1 C8 112.4(3) . . ?
O2 C9 N1 126.6(3) . . ?
O2 C9 O3 122.5(3) . . ?
N1 C9 O3 110.9(3) . . ?
O1 C8 C1 115.0(3) . . ?
C6 C7 C2 120.5(3) . . ?
C11 C14 C13 107.2(3) . . ?
C3 C2 C7 118.6(3) . . ?
C3 C2 C1 120.8(3) . . ?
C7 C2 C1 120.6(3) . . ?
C12 O5 C15 113.1(3) . . ?
C6 C5 C4 117.7(3) . . ?
O5 C12 C13 136.7(3) . . ?
O5 C12 O4 111.6(3) . . ?
C13 C12 O4 111.7(3) . . ?
C5 C6 C7 121.3(3) . . ?

loop_
_geom_torsion_atom_site_label_1
_geom_torsion_atom_site_label_2
_geom_torsion_atom_site_label_3
_geom_torsion_atom_site_label_4
_geom_torsion
_geom_torsion_site_symmetry_1
_geom_torsion_site_symmetry_2
_geom_torsion_site_symmetry_3
_geom_torsion_site_symmetry_4
_geom_torsion_publ_flag
C12 O4 C11 C14 -0.1(4) . . . . ?
C12 O4 C11 C1 -179.5(3) . . . . ?
C2 C3 C4 C5 0.5(5) . . . . ?
C2 C3 C4 Br1 -177.6(2) . . . . ?
C9 N1 C1 C11 179.5(3) . . . . ?
C9 N1 C1 C2 -63.1(4) . . . . ?
C9 N1 C1 C8 62.8(4) . . . . ?
C14 C11 C1 N1 116.6(4) . . . . ?
O4 C11 C1 N1 -64.2(3) . . . . ?
C14 C11 C1 C2 -2.0(5) . . . . ?
O4 C11 C1 C2 177.2(3) . . . . ?
C14 C11 C1 C8 -123.9(4) . . . . ?
O4 C11 C1 C8 55.4(4) . . . . ?
C1 N1 C9 O2 -14.1(5) . . . . ?
C1 N1 C9 O3 164.7(3) . . . . ?
C10 O3 C9 O2 -0.9(4) . . . . ?
C10 O3 C9 N1 -179.7(3) . . . . ?
N1 C1 C8 O1 -77.4(3) . . . . ?
C11 C1 C8 O1 167.0(3) . . . . ?
C2 C1 C8 O1 47.5(4) . . . . ?
O4 C11 C14 C13 0.2(4) . . . . ?
C1 C11 C14 C13 179.5(4) . . . . ?
C12 C13 C14 C11 -0.3(4) . . . . ?
C4 C3 C2 C7 -1.5(4) . . . . ?
C4 C3 C2 C1 -178.8(3) . . . . ?
C6 C7 C2 C3 0.9(4) . . . . ?
C6 C7 C2 C1 178.3(3) . . . . ?
N1 C1 C2 C3 -22.4(4) . . . . ?
C11 C1 C2 C3 93.2(3) . . . . ?
C8 C1 C2 C3 -148.0(3) . . . . ?
N1 C1 C2 C7 160.2(3) . . . . ?
C11 C1 C2 C7 -84.2(3) . . . . ?
C8 C1 C2 C7 34.6(4) . . . . ?
C3 C4 C5 C6 1.0(5) . . . . ?
Br1 C4 C5 C6 179.1(3) . . . . ?
C15 O5 C12 C13 -1.7(7) . . . . ?
C15 O5 C12 O4 179.1(4) . . . . ?
C14 C13 C12 O5 -178.9(5) . . . . ?
C14 C13 C12 O4 0.3(4) . . . . ?
C11 O4 C12 O5 179.3(3) . . . . ?
C11 O4 C12 C13 -0.1(4) . . . . ?
C4 C5 C6 C7 -1.5(5) . . . . ?
C2 C7 C6 C5 0.6(5) . . . . ?

_refine_diff_density_max         0.326
_refine_diff_density_min         -0.609
_refine_diff_density_rms         0.068

_shelxl_version_number           2014/6

_shelx_res_file                  
;
TITL _20160530-1
REM  Yadorkari-X generated
CELL 0.71075 5.8577 14.3890 9.6210 90.0000 94.6540 90.0000
ZERR 2.0 0.0016 0.0040 0.0030 0.0000 0.0060 0.0000
LATT -1
SYMM -X, 1/2+Y, -Z

REM  SPGR P21 monoclinic
SFAC C H N O Br
UNIT 30 32 2 10 2
SIZE 0.35 0.30 0.25
TEMP -170.0
L.S. 10
FMAP 2
PLAN -25
ACTA
CONF
LIST 4
WPDB -1
MERG 2

WGHT    0.016900
FVAR       2.77039
BR1   5    0.422357    0.843485    1.369894    11.00000    0.07312    0.03636 =
         0.02320   -0.00941    0.01005   -0.00358
O2    4    0.604722    0.497375    1.164215    11.00000    0.01876    0.02960 =
         0.02516    0.00849   -0.00554   -0.00006
O4    4    0.239917    0.595131    0.713595    11.00000    0.02365    0.02117 =
         0.01794   -0.00185   -0.01156    0.00224
N1    3    0.337972    0.564116    1.006568    11.00000    0.00798    0.01643 =
         0.01918    0.00418   -0.00314   -0.00628
H1A   2    0.207813    0.562501    0.983007    11.00000    0.01552
O1    4    0.862169    0.539588    0.957448    11.00000    0.01111    0.02720 =
         0.03274    0.00789    0.00055    0.00318
H1    2    0.812762    0.530397    1.020244    11.00000    0.01933
O3    4    0.224229    0.489021    1.187916    11.00000    0.02483    0.02390 =
         0.02395    0.00769    0.00759   -0.00324
C3    1    0.478467    0.733749    1.131120    11.00000    0.01831    0.01513 =
         0.01490    0.00311    0.00077   -0.00234
AFIX  43
H3    2    0.343493    0.703607    1.156217    11.00000   -1.20000
AFIX   0
C13   1    0.114479    0.734701    0.639075    11.00000    0.02166    0.02730 =
         0.01769    0.00641   -0.00228    0.00758
H13   2    0.040432    0.779403    0.575100    11.00000    0.02004
C11   1    0.332737    0.661748    0.806735    11.00000    0.01181    0.02036 =
         0.01398   -0.00001    0.00345   -0.00119
C4    1    0.568368    0.807925    1.209492    11.00000    0.03366    0.01909 =
         0.01623    0.00234   -0.00446    0.00204
C1    1    0.486500    0.622609    0.925995    11.00000    0.01037    0.01422 =
         0.01478    0.00160   -0.00075   -0.00255
C9    1    0.404867    0.515639    1.120690    11.00000    0.01893    0.01338 =
         0.01781   -0.00291   -0.00148   -0.00489
C8    1    0.674658    0.564957    0.862409    11.00000    0.01142    0.01929 =
         0.02356   -0.00196   -0.00164   -0.00013
AFIX  23
H8    2    0.604242    0.507592    0.821489    11.00000   -1.20000
H8A   2    0.733772    0.601145    0.785503    11.00000   -1.20000
AFIX   0
C7    1    0.781566    0.750896    0.979918    11.00000    0.01339    0.01735 =
         0.02715    0.00487    0.00402   -0.00046
AFIX  43
H7    2    0.856033    0.731788    0.900583    11.00000   -1.20000
AFIX   0
C14   1    0.261860    0.746378    0.765312    11.00000    0.02032    0.01893 =
         0.01705    0.00172    0.00388    0.00279
H14   2    0.289455    0.803391    0.813772    11.00000    0.02319
C2    1    0.585841    0.703570    1.015966    11.00000    0.01366    0.01114 =
         0.01444    0.00399   -0.00336    0.00137
O5    4    0.011712    0.586937    0.516370    11.00000    0.05449    0.03522 =
         0.03031   -0.01039   -0.02743    0.01184
C5    1    0.764591    0.854552    1.175893    11.00000    0.03042    0.01418 =
         0.02938    0.00287   -0.01278   -0.00112
AFIX  43
H5    2    0.825808    0.904706    1.231298    11.00000   -1.20000
AFIX   0
C12   1    0.109355    0.643378    0.613992    11.00000    0.02317    0.03243 =
         0.01425   -0.00198   -0.00788    0.00726
C6    1    0.867305    0.825403    1.059205    11.00000    0.01557    0.01933 =
         0.04217    0.00685   -0.00436   -0.00395
AFIX  43
H6    2    0.999364    0.857055    1.032760    11.00000   -1.20000
AFIX   0
C10   1    0.274285    0.435952    1.314526    11.00000    0.04924    0.02846 =
         0.03067    0.01411    0.01441    0.00175
AFIX 137
H10   2    0.392212    0.468042    1.374674    11.00000   -1.50000
H10A  2    0.329686    0.374098    1.291038    11.00000   -1.50000
H10B  2    0.134850    0.429783    1.363591    11.00000   -1.50000
AFIX   0
C15   1   -0.129815    0.635255    0.410994    11.00000    0.06183    0.05832 =
         0.03679   -0.01219   -0.03600    0.01101
AFIX 137
H15   2   -0.036965    0.680736    0.364847    11.00000   -1.50000
H15A  2   -0.253466    0.667412    0.454202    11.00000   -1.50000
H15B  2   -0.195599    0.590590    0.342018    11.00000   -1.50000

AFIX   0
HKLF 4 1 1 0 0 0 1 0 0 0 1

REM  _20160530-1
REM R1 =  0.0248 for    2589 Fo > 4sig(Fo)  and  0.0297 for all    3178 data
REM    217 parameters refined using      1 restraints

END

WGHT      0.0169      0.0000

REM Highest difference peak  0.326,  deepest hole -0.609,  1-sigma level  0.068
Q1    1   0.5621  0.8422  1.3464  11.00000  0.05    0.33
Q2    1  -0.0105  0.5973  0.7257  11.00000  0.05    0.22
Q3    1  -0.0384  0.4959  0.6646  11.00000  0.05    0.21
Q4    1  -0.0156  0.4428  1.2006  11.00000  0.05    0.20
Q5    1   0.2598  0.8376  1.4425  11.00000  0.05    0.18
Q6    1   0.8563  0.8418  1.2204  11.00000  0.05    0.18
Q7    1   0.1504  0.5360  0.8779  11.00000  0.05    0.18
Q8    1  -0.1339  0.7170  0.6269  11.00000  0.05    0.18
Q9    1   0.8345  0.6390  1.1293  11.00000  0.05    0.18
Q10   1   0.7801  0.8379  1.0974  11.00000  0.05    0.17
Q11   1   1.0147  0.9012  1.2084  11.00000  0.05    0.17
Q12   1  -0.0412  0.5699  0.5412  11.00000  0.05    0.17
Q13   1  -0.1177  0.5608  0.3451  11.00000  0.05    0.17
Q14   1   0.1678  0.5200  0.4246  11.00000  0.05    0.17
Q15   1   0.9676  0.7933  1.2450  11.00000  0.05    0.17
Q16   1   0.3836  0.8068  1.3899  11.00000  0.05    0.17
Q17   1   0.1364  0.5947  0.5154  11.00000  0.05    0.17
Q18   1   0.8451  0.7337  0.9531  11.00000  0.05    0.17
Q19   1   0.0683  0.8919  1.3037  11.00000  0.05    0.17
Q20   1   0.0554  0.6168  0.8737  11.00000  0.05    0.17
Q21   1   0.9818  0.5683  1.1274  11.00000  0.05    0.17
Q22   1  -0.0809  0.7822  0.6864  11.00000  0.05    0.16
Q23   1   0.1077  0.6157  0.5362  11.00000  0.05    0.16
Q24   1  -0.0139  0.3979  1.2827  11.00000  0.05    0.16
Q25   1   0.8560  0.5835  1.0913  11.00000  0.05    0.16
;
_shelx_res_checksum              51034
####################################################################### 
# 
# This file contains crystal structure data downloaded from the 
# Cambridge Structural Database (CSD) hosted by the Cambridge 
# Crystallographic Data Centre (CCDC).
# 
# Full information about CCDC data access policies and citation 
# guidelines are available at http://www.ccdc.cam.ac.uk/access/V1 
# 
# Audit and citation data items may have been added by the CCDC. 
# Please retain this information to preserve the provenance of 
# this file and to allow appropriate attribution of the data. 
# 
#######################################################################

data_CrystalClear_CCDC2
_database_code_depnum_ccdc_archive 'CCDC 1520625'
_audit_update_record             
;
2016-12-04 deposited with the CCDC.
2018-06-25 downloaded from the CCDC.
;

_audit_creation_method           SHELXL-2014/6
_chemical_name_systematic        ?
_chemical_name_common            
"(R)-3,3'-Di([1,1':3',1''-terphenyl]-5'-yl)-5,5',6,6',7,7',8,8'-octahydro-[1,1'-binaphthalene]-2,2'-diyl bis(dihydrogen phosphate) pyridinium salt"
_chemical_melting_point          ?
_chemical_formula_moiety         ?
_chemical_formula_sum            'C67 H60 Cl2 N2 O8 P2'
_chemical_formula_weight         1154.01

loop_
_atom_type_symbol
_atom_type_description
_atom_type_scat_dispersion_real
_atom_type_scat_dispersion_imag
_atom_type_scat_source
C C 0.0033 0.0016 'International Tables Vol C Tables 4.2.6.8 and 6.1.1.4'
H H 0.0000 0.0000 'International Tables Vol C Tables 4.2.6.8 and 6.1.1.4'
O O 0.0106 0.0060 'International Tables Vol C Tables 4.2.6.8 and 6.1.1.4'
P P 0.1023 0.0942 'International Tables Vol C Tables 4.2.6.8 and 6.1.1.4'
Cl Cl 0.1484 0.1585 'International Tables Vol C Tables 4.2.6.8 and 6.1.1.4'
N N 0.0061 0.0033 'International Tables Vol C Tables 4.2.6.8 and 6.1.1.4'

_space_group_crystal_system      orthorhombic
_space_group_IT_number           19
_space_group_name_H-M_alt        'P 21 21 21'
_space_group_name_Hall           'P 2ac 2ab'

_shelx_space_group_comment       
;
The symmetry employed for this shelxl refinement is uniquely defined
by the following loop, which should always be used as a source of
symmetry information in preference to the above space-group names.
They are only intended as comments.
;

loop_
_space_group_symop_operation_xyz
'x, y, z'
'-x+1/2, -y, z+1/2'
'x+1/2, -y+1/2, -z'
'-x, y+1/2, -z+1/2'

_cell_length_a                   11.4778(15)
_cell_length_b                   13.6448(18)
_cell_length_c                   36.849(5)
_cell_angle_alpha                90
_cell_angle_beta                 90
_cell_angle_gamma                90
_cell_volume                     5771.0(13)
_cell_formula_units_Z            4
_cell_measurement_temperature    123(2)
_cell_measurement_reflns_used    15355
_cell_measurement_theta_min      3.142
_cell_measurement_theta_max      27.49

_exptl_crystal_description       prism
_exptl_crystal_colour            colorless
_exptl_crystal_density_meas      ?
_exptl_crystal_density_method    ?
_exptl_crystal_density_diffrn    1.328
_exptl_crystal_F_000             2416
_exptl_transmission_factor_min   0.854
_exptl_transmission_factor_max   1.000
_exptl_crystal_size_max          0.200
_exptl_crystal_size_mid          0.200
_exptl_crystal_size_min          0.200
_exptl_absorpt_coefficient_mu    0.228
_shelx_estimated_absorpt_T_min   0.956
_shelx_estimated_absorpt_T_max   0.956
_exptl_absorpt_correction_type   empirical
_exptl_absorpt_process_details   'Rigaku CrystalClear'
_exptl_absorpt_special_details   ?
_diffrn_ambient_temperature      123(2)
_diffrn_radiation_wavelength     0.71075
_diffrn_radiation_type           MoK\a
_diffrn_source                   ?
_diffrn_measurement_device_type  'PILATUS 200K area detector'
_diffrn_measurement_method       'phi and omega scan'
_diffrn_detector_area_resol_mean ?
_diffrn_reflns_number            39877
_diffrn_reflns_av_unetI/netI     0.0371
_diffrn_reflns_av_R_equivalents  0.0377
_diffrn_reflns_limit_h_min       -14
_diffrn_reflns_limit_h_max       14
_diffrn_reflns_limit_k_min       -17
_diffrn_reflns_limit_k_max       17
_diffrn_reflns_limit_l_min       -47
_diffrn_reflns_limit_l_max       39
_diffrn_reflns_theta_min         3.037
_diffrn_reflns_theta_max         27.534
_diffrn_reflns_theta_full        25.242
_diffrn_measured_fraction_theta_max 0.959
_diffrn_measured_fraction_theta_full 0.967
_diffrn_reflns_Laue_measured_fraction_max 0.959
_diffrn_reflns_Laue_measured_fraction_full 0.967
_diffrn_reflns_point_group_measured_fraction_max 0.919
_diffrn_reflns_point_group_measured_fraction_full 0.933
_reflns_number_total             12226
_reflns_number_gt                10577
_reflns_threshold_expression     'I > 2\s(I)'
_reflns_Friedel_coverage         0.735
_reflns_Friedel_fraction_max     0.870
_reflns_Friedel_fraction_full    0.889

_reflns_special_details          
;
 Reflections were merged by SHELXL according to the crystal
 class for the calculation of statistics and refinement.
 
 _reflns_Friedel_fraction is defined as the number of unique
 Friedel pairs measured divided by the number that would be
 possible theoretically, ignoring centric projections and
 systematic absences.
;

_computing_data_collection       'Rigaku CrystalClear'
_computing_cell_refinement       'Rigaku CrystalClear'
_computing_data_reduction        'Rigaku CrystalClear'
_computing_structure_solution    'Rigaku CrystalStructure'
_computing_structure_refinement  'SHELXL-2014/6 (Sheldrick, 2014)'
_computing_molecular_graphics    'Rigaku CrystalStructure'
_computing_publication_material  'Rigaku CrystalStructure'
_refine_special_details          ?
_refine_ls_structure_factor_coef Fsqd
_refine_ls_matrix_type           full
_refine_ls_weighting_scheme      calc
_refine_ls_weighting_details     
'w=1/[\s^2^(Fo^2^)+(0.0485P)^2^+1.7502P] where P=(Fo^2^+2Fc^2^)/3'
_atom_sites_solution_primary     ?
_atom_sites_solution_secondary   ?
_atom_sites_solution_hydrogens   mixed
_refine_ls_hydrogen_treatment    mixed
_refine_ls_extinction_method     none
_refine_ls_extinction_coef       .
_refine_ls_abs_structure_details 
;
 Flack x determined using 4156 quotients [(I+)-(I-)]/[(I+)+(I-)]
 (Parsons, Flack and Wagner, Acta Cryst. B69 (2013) 249-259).
;
_refine_ls_abs_structure_Flack   -0.001(17)
_chemical_absolute_configuration (R)
_refine_ls_number_reflns         12226
_refine_ls_number_parameters     746
_refine_ls_number_restraints     0
_refine_ls_R_factor_all          0.0494
_refine_ls_R_factor_gt           0.0374
_refine_ls_wR_factor_ref         0.0944
_refine_ls_wR_factor_gt          0.0884
_refine_ls_goodness_of_fit_ref   1.017
_refine_ls_restrained_S_all      1.017
_refine_ls_shift/su_max          0.000
_refine_ls_shift/su_mean         0.000

loop_
_atom_site_label
_atom_site_type_symbol
_atom_site_fract_x
_atom_site_fract_y
_atom_site_fract_z
_atom_site_U_iso_or_equiv
_atom_site_adp_type
_atom_site_occupancy
_atom_site_site_symmetry_order
_atom_site_calc_flag
_atom_site_refinement_flags_posn
_atom_site_refinement_flags_adp
_atom_site_refinement_flags_occupancy
_atom_site_disorder_assembly
_atom_site_disorder_group
P1 P -0.19413(6) 0.49664(5) 0.11481(2) 0.02186(15) Uani 1 1 d . . . . .
P2 P -0.17454(7) 0.75172(5) 0.06298(2) 0.02272(15) Uani 1 1 d . . . . .
Cl1 Cl 0.44639(8) 0.54629(8) 0.19679(3) 0.0480(2) Uani 1 1 d . . . . .
Cl0 Cl 0.65490(8) 0.44205(7) 0.21985(3) 0.0501(3) Uani 1 1 d . . . . .
O5 O -0.14912(17) 0.80738(14) 0.10106(5) 0.0222(4) Uani 1 1 d . . . . .
O6 O -0.16614(17) 0.54766(14) 0.15385(5) 0.0212(4) Uani 1 1 d . . . . .
O7 O -0.21994(18) 0.39073(15) 0.12237(6) 0.0283(5) Uani 1 1 d . . . . .
O8 O -0.09402(18) 0.51741(14) 0.08958(6) 0.0250(4) Uani 1 1 d . . . . .
O9 O -0.28804(17) 0.69882(15) 0.06641(6) 0.0258(4) Uani 1 1 d . . . . .
O10 O -0.1649(2) 0.82868(15) 0.03412(6) 0.0309(5) Uani 1 1 d . . . . .
O11 O -0.06826(19) 0.68148(16) 0.05864(6) 0.0287(5) Uani 1 1 d . . . . .
H48 H -0.076(4) 0.633(3) 0.0704(12) 0.052(13) Uiso 1 1 d . . . . .
C12 C -0.2257(2) 0.80395(19) 0.13060(7) 0.0197(5) Uani 1 1 d . . . . .
O13 O -0.31016(19) 0.54597(17) 0.10298(6) 0.0303(5) Uani 1 1 d . . . . .
H47 H -0.296(4) 0.592(3) 0.0897(12) 0.051(13) Uiso 1 1 d . . . . .
C14 C 0.0547(2) 0.4450(2) 0.17011(7) 0.0199(5) Uani 1 1 d . . . . .
C15 C 0.0225(2) 0.7600(2) 0.17350(8) 0.0210(6) Uani 1 1 d . . . . .
C16 C -0.1920(2) 0.75238(19) 0.16140(7) 0.0192(5) Uani 1 1 d . . . . .
C17 C -0.0276(3) 0.3809(2) 0.18477(8) 0.0218(6) Uani 1 1 d . . . . .
H1 H -0.0996 0.4058 0.1935 0.026 Uiso 1 1 calc R U . . .
C18 C 0.1596(3) 0.40661(19) 0.15666(8) 0.0214(6) Uani 1 1 d . . . . .
H2 H 0.2146 0.4498 0.1460 0.026 Uiso 1 1 calc R U . . .
C19 C -0.3309(3) 0.8562(2) 0.12948(8) 0.0224(6) Uani 1 1 d . . . . .
C20 C 0.1328(2) 0.6120(2) 0.18012(8) 0.0209(6) Uani 1 1 d . . . . .
H3 H 0.2040 0.5808 0.1863 0.025 Uiso 1 1 calc R U . . .
C21 C -0.2225(3) 0.7018(2) 0.22691(8) 0.0255(6) Uani 1 1 d . . . . .
H29 H -0.1548 0.7375 0.2370 0.031 Uiso 1 1 calc R U . . .
H30 H -0.1962 0.6349 0.2205 0.031 Uiso 1 1 calc R U . . .
C22 C 0.1855(3) 0.3068(2) 0.15854(8) 0.0226(6) Uani 1 1 d . . . . .
C23 C -0.0754(2) 0.70306(19) 0.16398(7) 0.0184(5) Uani 1 1 d . . . . .
C24 C -0.3674(2) 0.8067(2) 0.19239(8) 0.0231(6) Uani 1 1 d . . . . .
C25 C -0.2629(2) 0.7536(2) 0.19266(7) 0.0211(6) Uani 1 1 d . . . . .
N0 N 0.3216(3) 0.67090(19) 0.03385(7) 0.0312(6) Uani 1 1 d . . . . .
C27 C -0.6600(3) 0.9404(2) 0.04741(8) 0.0254(6) Uani 1 1 d . . . . .
C28 C -0.5355(2) 0.9542(2) 0.05775(8) 0.0247(6) Uani 1 1 d . . . . .
C29 C -0.3024(3) 0.9782(2) 0.07852(8) 0.0252(6) Uani 1 1 d . . . . .
H4 H -0.2231 0.9859 0.0853 0.030 Uiso 1 1 calc R U . . .
C30 C -0.4634(3) 1.0209(2) 0.03966(8) 0.0262(6) Uani 1 1 d . . . . .
H5 H -0.4941 1.0582 0.0201 0.031 Uiso 1 1 calc R U . . .
C31 C 0.1278(2) 0.7136(2) 0.18171(8) 0.0213(6) Uani 1 1 d . . . . .
C32 C -0.0047(3) 0.2801(2) 0.18670(8) 0.0231(6) Uani 1 1 d . . . . .
C33 C -0.3990(3) 0.8555(2) 0.16081(8) 0.0252(6) Uani 1 1 d . . . . .
H6 H -0.4707 0.8903 0.1606 0.030 Uiso 1 1 calc R U . . .
C34 C -0.0660(2) 0.60151(19) 0.16171(7) 0.0182(5) Uani 1 1 d . . . . .
C35 C -0.0948(3) 0.2096(2) 0.20012(8) 0.0255(6) Uani 1 1 d . . . . .
C36 C -0.4876(3) 0.9008(2) 0.08646(8) 0.0229(6) Uani 1 1 d . . . . .
H7 H -0.5354 0.8553 0.0991 0.028 Uiso 1 1 calc R U . . .
C37 C -0.2729(3) 1.1067(2) 0.03066(9) 0.0290(7) Uani 1 1 d . . . . .
C38 C 0.1013(3) 0.2452(2) 0.17394(8) 0.0244(6) Uani 1 1 d . . . . .
H8 H 0.1173 0.1770 0.1757 0.029 Uiso 1 1 calc R U . . .
C39 C 0.2990(3) 0.2680(2) 0.14436(8) 0.0259(6) Uani 1 1 d . . . . .
C40 C 0.4204(3) 0.6515(3) 0.08975(9) 0.0337(7) Uani 1 1 d . . . . .
H62 H 0.4908 0.6510 0.1033 0.040 Uiso 1 1 calc R U . . .
C41 C -0.4441(3) 0.8156(3) 0.22572(9) 0.0310(7) Uani 1 1 d . . . . .
H31 H -0.5115 0.7708 0.2231 0.037 Uiso 1 1 calc R U . . .
H32 H -0.4745 0.8833 0.2273 0.037 Uiso 1 1 calc R U . . .
N1 N -0.0664(3) 0.2718(2) 0.09787(8) 0.0356(7) Uani 1 1 d . . . . .
H61 H -0.122(3) 0.313(3) 0.1094(11) 0.044(11) Uiso 1 1 d . . . . .
C43 C -0.3723(3) 0.9121(2) 0.09713(8) 0.0238(6) Uani 1 1 d . . . . .
C44 C 0.2186(3) 0.6535(3) 0.04987(10) 0.0365(8) Uani 1 1 d . . . . .
H63 H 0.1492 0.6543 0.0358 0.044 Uiso 1 1 calc R U . . .
C45 C -0.2121(3) 0.2211(2) 0.19043(9) 0.0313(7) Uani 1 1 d . . . . .
H9 H -0.2355 0.2765 0.1766 0.038 Uiso 1 1 calc R U . . .
C46 C 0.0113(3) 0.8705(2) 0.17597(9) 0.0287(7) Uani 1 1 d . . . . .
H33 H -0.0022 0.8972 0.1513 0.034 Uiso 1 1 calc R U . . .
H34 H -0.0575 0.8868 0.1910 0.034 Uiso 1 1 calc R U . . .
C47 C 0.0390(2) 0.5534(2) 0.16994(7) 0.0191(5) Uani 1 1 d . . . . .
C48 C -0.3473(3) 1.0336(2) 0.04984(8) 0.0251(6) Uani 1 1 d . . . . .
C49 C 0.4208(3) 0.6711(2) 0.05299(9) 0.0317(7) Uani 1 1 d . . . . .
H64 H 0.4925 0.6849 0.0411 0.038 Uiso 1 1 calc R U . . .
C50 C -0.3798(3) 0.7912(3) 0.26077(8) 0.0327(7) Uani 1 1 d . . . . .
H35 H -0.3229 0.8436 0.2664 0.039 Uiso 1 1 calc R U . . .
H36 H -0.4359 0.7868 0.2811 0.039 Uiso 1 1 calc R U . . .
C51 C 0.5889(3) 0.5085(3) 0.18447(10) 0.0406(8) Uani 1 1 d . . . . .
H37 H 0.5849 0.4670 0.1625 0.049 Uiso 1 1 calc R U . . .
H38 H 0.6368 0.5668 0.1787 0.049 Uiso 1 1 calc R U . . .
C52 C -0.3169(3) 0.6942(2) 0.25623(8) 0.0298(7) Uani 1 1 d . . . . .
H39 H -0.3737 0.6428 0.2494 0.036 Uiso 1 1 calc R U . . .
H40 H -0.2808 0.6751 0.2796 0.036 Uiso 1 1 calc R U . . .
C53 C 0.2348(3) 0.7699(2) 0.19415(10) 0.0292(7) Uani 1 1 d . . . . .
H41 H 0.2509 0.7534 0.2198 0.035 Uiso 1 1 calc R U . . .
H42 H 0.3027 0.7486 0.1796 0.035 Uiso 1 1 calc R U . . .
C54 C -0.6983(3) 0.9577(2) 0.01193(9) 0.0300(7) Uani 1 1 d . . . . .
H10 H -0.6444 0.9787 -0.0060 0.036 Uiso 1 1 calc R U . . .
C55 C -0.1460(3) 0.0603(2) 0.23163(9) 0.0347(8) Uani 1 1 d . . . . .
H11 H -0.1235 0.0054 0.2459 0.042 Uiso 1 1 calc R U . . .
C56 C 0.0252(3) 0.3117(3) 0.08107(10) 0.0403(8) Uani 1 1 d . . . . .
H56 H 0.0287 0.3807 0.0778 0.048 Uiso 1 1 calc R U . . .
C57 C -0.7416(3) 0.9078(2) 0.07291(9) 0.0303(7) Uani 1 1 d . . . . .
H12 H -0.7177 0.8963 0.0972 0.036 Uiso 1 1 calc R U . . .
C58 C -0.8567(3) 0.8922(2) 0.06329(11) 0.0364(7) Uani 1 1 d . . . . .
H13 H -0.9106 0.8686 0.0808 0.044 Uiso 1 1 calc R U . . .
C59 C 0.3144(3) 0.6324(2) 0.10630(9) 0.0355(7) Uani 1 1 d . . . . .
H65 H 0.3118 0.6179 0.1315 0.043 Uiso 1 1 calc R U . . .
C60 C -0.8932(3) 0.9110(3) 0.02811(11) 0.0388(8) Uani 1 1 d . . . . .
H14 H -0.9723 0.9008 0.0216 0.047 Uiso 1 1 calc R U . . .
C61 C -0.0634(3) 0.1289(2) 0.22126(9) 0.0298(7) Uani 1 1 d . . . . .
H15 H 0.0154 0.1209 0.2286 0.036 Uiso 1 1 calc R U . . .
C62 C 0.3208(3) 0.1676(2) 0.14223(10) 0.0397(8) Uani 1 1 d . . . . .
H16 H 0.2615 0.1228 0.1491 0.048 Uiso 1 1 calc R U . . .
C63 C -0.3034(4) 1.2050(2) 0.03013(11) 0.0421(9) Uani 1 1 d . . . . .
H17 H -0.3725 1.2262 0.0419 0.051 Uiso 1 1 calc R U . . .
C64 C 0.3884(3) 0.3297(3) 0.13386(12) 0.0462(10) Uani 1 1 d . . . . .
H18 H 0.3769 0.3985 0.1352 0.055 Uiso 1 1 calc R U . . .
C65 C -0.8153(3) 0.9443(2) 0.00270(9) 0.0362(8) Uani 1 1 d . . . . .
H19 H -0.8409 0.9582 -0.0213 0.043 Uiso 1 1 calc R U . . .
C66 C -0.2942(3) 0.1519(3) 0.20096(10) 0.0384(8) Uani 1 1 d . . . . .
H20 H -0.3735 0.1599 0.1942 0.046 Uiso 1 1 calc R U . . .
C67 C -0.2611(3) 0.0715(3) 0.22128(10) 0.0393(8) Uani 1 1 d . . . . .
H21 H -0.3174 0.0239 0.2281 0.047 Uiso 1 1 calc R U . . .
C68 C -0.1712(3) 1.0775(3) 0.01364(12) 0.0462(9) Uani 1 1 d . . . . .
H22 H -0.1482 1.0106 0.0144 0.055 Uiso 1 1 calc R U . . .
C69 C 0.1148(3) 0.2536(3) 0.06838(11) 0.0464(9) Uani 1 1 d . . . . .
H57 H 0.1800 0.2817 0.0564 0.056 Uiso 1 1 calc R U . . .
C70 C 0.1075(4) 0.1530(3) 0.07353(12) 0.0513(11) Uani 1 1 d . . . . .
H58 H 0.1682 0.1114 0.0652 0.062 Uiso 1 1 calc R U . . .
C71 C 0.0118(4) 0.1138(3) 0.09084(12) 0.0499(10) Uani 1 1 d . . . . .
H59 H 0.0057 0.0450 0.0943 0.060 Uiso 1 1 calc R U . . .
C72 C 0.5142(3) 0.1950(3) 0.11965(11) 0.0470(10) Uani 1 1 d . . . . .
H23 H 0.5867 0.1702 0.1113 0.056 Uiso 1 1 calc R U . . .
C73 C -0.0749(4) 0.1754(3) 0.10301(11) 0.0430(9) Uani 1 1 d . . . . .
H60 H -0.1409 0.1490 0.1151 0.052 Uiso 1 1 calc R U . . .
C74 C 0.2127(3) 0.6344(3) 0.08647(10) 0.0405(9) Uani 1 1 d . . . . .
H66 H 0.1397 0.6227 0.0979 0.049 Uiso 1 1 calc R U . . .
C75 C 0.1173(4) 0.9195(3) 0.1921(2) 0.097(3) Uani 1 1 d . . . . .
H43 H 0.1247 0.9843 0.1802 0.117 Uiso 1 1 calc R U . . .
H44 H 0.0997 0.9321 0.2180 0.117 Uiso 1 1 calc R U . . .
C76 C -0.2323(4) 1.2731(3) 0.01226(13) 0.0561(12) Uani 1 1 d . . . . .
H24 H -0.2528 1.3406 0.0122 0.067 Uiso 1 1 calc R U . . .
C77 C 0.4948(3) 0.2941(3) 0.12131(13) 0.0538(11) Uani 1 1 d . . . . .
H25 H 0.5540 0.3385 0.1139 0.065 Uiso 1 1 calc R U . . .
C78 C -0.1339(4) 1.2429(3) -0.00499(14) 0.0619(13) Uani 1 1 d . . . . .
H26 H -0.0867 1.2892 -0.0174 0.074 Uiso 1 1 calc R U . . .
C79 C 0.2222(4) 0.8773(3) 0.1908(2) 0.088(2) Uani 1 1 d . . . . .
H45 H 0.2698 0.9072 0.2103 0.105 Uiso 1 1 calc R U . . .
H46 H 0.2584 0.8965 0.1675 0.105 Uiso 1 1 calc R U . . .
C80 C 0.4271(4) 0.1319(3) 0.13028(11) 0.0503(11) Uani 1 1 d . . . . .
H27 H 0.4400 0.0632 0.1294 0.060 Uiso 1 1 calc R U . . .
C81 C -0.1023(4) 1.1456(3) -0.00460(15) 0.0609(13) Uani 1 1 d . . . . .
H28 H -0.0336 1.1249 -0.0168 0.073 Uiso 1 1 calc R U . . .
H67 H 0.330(4) 0.688(3) 0.0071(13) 0.070(14) Uiso 1 1 d . . . . .

loop_
_atom_site_aniso_label
_atom_site_aniso_U_11
_atom_site_aniso_U_22
_atom_site_aniso_U_33
_atom_site_aniso_U_23
_atom_site_aniso_U_13
_atom_site_aniso_U_12
P1 0.0164(4) 0.0233(3) 0.0259(3) 0.0020(3) -0.0009(3) -0.0002(3)
P2 0.0242(4) 0.0241(3) 0.0199(3) 0.0017(3) 0.0017(3) 0.0032(3)
Cl1 0.0244(4) 0.0644(6) 0.0552(6) 0.0001(5) 0.0034(4) 0.0054(4)
Cl0 0.0366(5) 0.0471(5) 0.0667(6) 0.0180(5) 0.0167(5) 0.0087(4)
O5 0.0195(10) 0.0271(10) 0.0200(9) 0.0033(8) 0.0016(8) 0.0016(8)
O6 0.0140(9) 0.0236(9) 0.0261(10) 0.0004(8) 0.0017(8) -0.0014(8)
O7 0.0248(12) 0.0257(10) 0.0345(12) 0.0003(9) -0.0010(9) -0.0037(8)
O8 0.0206(11) 0.0267(10) 0.0276(11) 0.0026(8) 0.0026(9) 0.0010(8)
O9 0.0217(11) 0.0278(10) 0.0279(10) -0.0007(8) -0.0033(9) 0.0033(8)
O10 0.0404(13) 0.0293(11) 0.0231(10) 0.0033(8) 0.0017(10) 0.0024(10)
O11 0.0253(12) 0.0257(11) 0.0351(13) 0.0024(10) 0.0116(10) 0.0039(9)
C12 0.0187(14) 0.0205(13) 0.0198(13) -0.0031(10) 0.0022(11) 0.0021(10)
O13 0.0184(11) 0.0376(12) 0.0348(12) 0.0119(10) -0.0011(10) 0.0010(9)
C14 0.0175(13) 0.0202(13) 0.0219(13) 0.0025(11) -0.0014(11) 0.0032(11)
C15 0.0197(14) 0.0198(13) 0.0236(13) 0.0000(11) 0.0029(11) 0.0024(11)
C16 0.0167(13) 0.0181(11) 0.0229(12) -0.0019(10) 0.0003(11) 0.0033(10)
C17 0.0183(15) 0.0230(13) 0.0239(14) 0.0000(11) 0.0009(12) 0.0031(11)
C18 0.0184(14) 0.0215(12) 0.0243(13) 0.0006(10) 0.0000(12) 0.0016(11)
C19 0.0213(15) 0.0217(13) 0.0243(13) 0.0011(10) -0.0024(12) 0.0042(11)
C20 0.0148(14) 0.0236(13) 0.0242(14) 0.0027(11) 0.0020(11) 0.0033(10)
C21 0.0191(15) 0.0341(16) 0.0233(14) 0.0041(12) 0.0008(12) 0.0049(12)
C22 0.0196(15) 0.0238(13) 0.0243(13) -0.0033(11) -0.0035(12) 0.0034(11)
C23 0.0155(14) 0.0202(13) 0.0195(13) 0.0020(10) 0.0015(11) 0.0029(10)
C24 0.0192(15) 0.0280(14) 0.0220(14) -0.0023(11) 0.0019(11) 0.0064(11)
C25 0.0179(14) 0.0258(13) 0.0197(13) -0.0010(11) -0.0015(11) 0.0022(11)
N0 0.0386(16) 0.0309(13) 0.0242(13) 0.0026(10) 0.0044(13) 0.0032(12)
C27 0.0215(15) 0.0215(13) 0.0331(15) -0.0022(11) -0.0033(13) 0.0050(11)
C28 0.0218(15) 0.0227(13) 0.0297(16) -0.0030(12) -0.0032(12) 0.0044(11)
C29 0.0203(15) 0.0233(13) 0.0320(15) 0.0013(11) -0.0039(12) 0.0035(11)
C30 0.0260(16) 0.0218(14) 0.0308(16) 0.0041(11) -0.0061(13) 0.0061(11)
C31 0.0164(14) 0.0233(13) 0.0243(14) -0.0001(11) 0.0006(11) 0.0003(10)
C32 0.0212(15) 0.0223(13) 0.0257(14) 0.0019(11) -0.0025(12) -0.0013(11)
C33 0.0181(15) 0.0275(14) 0.0301(16) -0.0024(12) -0.0008(13) 0.0088(11)
C34 0.0138(13) 0.0217(13) 0.0193(13) 0.0005(10) 0.0018(11) -0.0001(10)
C35 0.0287(16) 0.0210(13) 0.0267(15) -0.0007(11) 0.0018(13) -0.0017(12)
C36 0.0207(15) 0.0203(13) 0.0277(15) 0.0016(11) 0.0005(12) 0.0030(11)
C37 0.0253(17) 0.0252(14) 0.0365(17) 0.0082(13) -0.0123(14) -0.0037(12)
C38 0.0247(15) 0.0186(12) 0.0300(15) -0.0018(11) -0.0059(12) 0.0040(11)
C39 0.0219(15) 0.0285(15) 0.0272(14) -0.0084(11) -0.0050(12) 0.0071(12)
C40 0.0288(18) 0.0426(18) 0.0298(17) 0.0022(14) -0.0002(14) 0.0061(14)
C41 0.0219(16) 0.0434(18) 0.0278(16) -0.0020(13) 0.0036(13) 0.0080(13)
N1 0.0328(16) 0.0389(16) 0.0352(15) -0.0131(12) -0.0087(13) 0.0086(12)
C43 0.0244(16) 0.0212(13) 0.0259(14) -0.0021(11) -0.0009(12) 0.0081(11)
C44 0.0309(19) 0.0455(19) 0.0331(17) 0.0039(15) 0.0003(15) 0.0033(15)
C45 0.0276(17) 0.0297(15) 0.0368(17) 0.0061(13) 0.0022(14) -0.0010(13)
C46 0.0250(16) 0.0211(14) 0.0402(18) -0.0030(12) -0.0030(14) 0.0029(12)
C47 0.0157(14) 0.0201(13) 0.0215(13) 0.0023(10) 0.0024(11) 0.0025(10)
C48 0.0262(16) 0.0199(13) 0.0293(14) 0.0025(11) -0.0024(13) 0.0019(11)
C49 0.0286(18) 0.0323(16) 0.0343(18) 0.0013(13) 0.0078(14) 0.0047(13)
C50 0.0299(18) 0.0462(19) 0.0219(15) -0.0023(13) 0.0050(13) 0.0067(14)
C51 0.0262(18) 0.055(2) 0.0409(19) 0.0000(17) 0.0063(15) 0.0000(16)
C52 0.0298(17) 0.0382(16) 0.0215(14) 0.0035(12) 0.0017(13) 0.0038(14)
C53 0.0203(15) 0.0269(15) 0.0403(18) -0.0039(13) -0.0024(14) -0.0002(12)
C54 0.0270(17) 0.0298(15) 0.0333(16) -0.0057(12) -0.0038(14) 0.0052(13)
C55 0.054(2) 0.0209(14) 0.0290(16) 0.0009(12) 0.0066(16) -0.0025(14)
C56 0.042(2) 0.0401(19) 0.0390(19) -0.0081(15) -0.0058(17) 0.0074(16)
C57 0.0262(17) 0.0329(16) 0.0319(17) -0.0001(13) -0.0021(13) 0.0052(13)
C58 0.0253(17) 0.0360(17) 0.048(2) -0.0056(16) 0.0035(16) 0.0028(13)
C59 0.0366(19) 0.0445(18) 0.0254(15) 0.0076(13) 0.0032(15) 0.0041(15)
C60 0.0217(17) 0.0408(19) 0.054(2) -0.0162(16) -0.0073(16) 0.0040(14)
C61 0.0354(18) 0.0257(15) 0.0284(16) 0.0008(12) -0.0003(14) -0.0007(13)
C62 0.041(2) 0.0292(16) 0.049(2) -0.0053(14) 0.0089(18) 0.0110(15)
C63 0.048(2) 0.0276(16) 0.051(2) 0.0115(15) -0.0107(18) 0.0004(15)
C64 0.0232(18) 0.0358(19) 0.080(3) -0.0149(19) 0.0143(19) 0.0047(14)
C65 0.0312(18) 0.0402(17) 0.0373(18) -0.0114(14) -0.0141(15) 0.0075(15)
C66 0.0284(18) 0.0441(19) 0.0426(19) -0.0004(15) 0.0051(16) -0.0063(15)
C67 0.048(2) 0.0350(18) 0.0352(18) 0.0001(14) 0.0109(17) -0.0160(15)
C68 0.032(2) 0.0345(18) 0.072(3) 0.0139(17) 0.003(2) -0.0042(15)
C69 0.038(2) 0.059(2) 0.042(2) -0.0142(19) -0.0027(17) 0.0072(18)
C70 0.044(2) 0.053(2) 0.057(3) -0.026(2) -0.006(2) 0.0164(19)
C71 0.049(3) 0.039(2) 0.061(3) -0.0202(18) -0.007(2) 0.0075(17)
C72 0.0286(19) 0.065(3) 0.048(2) -0.0195(19) 0.0022(17) 0.0221(18)
C73 0.042(2) 0.041(2) 0.047(2) -0.0136(16) -0.0071(18) 0.0021(16)
C74 0.030(2) 0.055(2) 0.0365(19) 0.0105(16) 0.0054(16) 0.0026(16)
C75 0.031(2) 0.026(2) 0.235(8) -0.029(3) -0.026(3) -0.0005(16)
C76 0.062(3) 0.0295(19) 0.077(3) 0.0227(19) -0.023(2) -0.0133(18)
C77 0.0229(19) 0.057(2) 0.081(3) -0.019(2) 0.013(2) 0.0035(16)
C78 0.046(3) 0.053(2) 0.087(3) 0.032(2) -0.016(2) -0.027(2)
C79 0.055(3) 0.028(2) 0.180(6) -0.010(3) -0.067(4) -0.0021(18)
C80 0.057(3) 0.042(2) 0.052(2) -0.0077(17) 0.011(2) 0.0291(19)
C81 0.032(2) 0.058(3) 0.093(4) 0.023(2) 0.007(2) -0.0118(19)

_geom_special_details            
;
 All esds (except the esd in the dihedral angle between two l.s. planes)
 are estimated using the full covariance matrix.  The cell esds are taken
 into account individually in the estimation of esds in distances, angles
 and torsion angles; correlations between esds in cell parameters are only
 used when they are defined by crystal symmetry.  An approximate (isotropic)
 treatment of cell esds is used for estimating esds involving l.s. planes.
;

loop_
_geom_bond_atom_site_label_1
_geom_bond_atom_site_label_2
_geom_bond_distance
_geom_bond_site_symmetry_2
_geom_bond_publ_flag
P1 O7 1.501(2) . ?
P1 O8 1.505(2) . ?
P1 O13 1.555(2) . ?
P1 O6 1.630(2) . ?
P2 O9 1.495(2) . ?
P2 O10 1.499(2) . ?
P2 O11 1.560(2) . ?
P2 O5 1.622(2) . ?
Cl1 C51 1.774(4) . ?
Cl0 C51 1.759(4) . ?
O5 C12 1.400(3) . ?
O6 C34 1.395(3) . ?
O11 H48 0.80(5) . ?
C12 C16 1.390(4) . ?
C12 C19 1.403(4) . ?
O13 H47 0.81(4) . ?
C14 C17 1.397(4) . ?
C14 C18 1.403(4) . ?
C14 C47 1.490(4) . ?
C15 C31 1.398(4) . ?
C15 C23 1.411(4) . ?
C15 C46 1.515(4) . ?
C16 C25 1.411(4) . ?
C16 C23 1.501(4) . ?
C17 C32 1.402(4) . ?
C17 H1 0.9500 . ?
C18 C22 1.396(4) . ?
C18 H2 0.9500 . ?
C19 C33 1.394(4) . ?
C19 C43 1.493(4) . ?
C20 C31 1.389(4) . ?
C20 C47 1.392(4) . ?
C20 H3 0.9500 . ?
C21 C25 1.519(4) . ?
C21 C52 1.533(4) . ?
C21 H29 0.9900 . ?
C21 H30 0.9900 . ?
C22 C38 1.401(4) . ?
C22 C39 1.500(4) . ?
C23 C34 1.392(4) . ?
C24 C33 1.389(4) . ?
C24 C25 1.401(4) . ?
C24 C41 1.516(4) . ?
N0 C49 1.340(4) . ?
N0 C44 1.342(5) . ?
N0 H67 1.02(5) . ?
C27 C57 1.399(5) . ?
C27 C54 1.399(4) . ?
C27 C28 1.491(4) . ?
C28 C36 1.398(4) . ?
C28 C30 1.399(4) . ?
C29 C43 1.388(4) . ?
C29 C48 1.398(4) . ?
C29 H4 0.9500 . ?
C30 C48 1.395(4) . ?
C30 H5 0.9500 . ?
C31 C53 1.520(4) . ?
C32 C38 1.389(4) . ?
C32 C35 1.496(4) . ?
C33 H6 0.9500 . ?
C34 C47 1.405(4) . ?
C35 C61 1.397(4) . ?
C35 C45 1.402(5) . ?
C36 C43 1.389(4) . ?
C36 H7 0.9500 . ?
C37 C68 1.384(5) . ?
C37 C63 1.386(4) . ?
C37 C48 1.491(4) . ?
C38 H8 0.9500 . ?
C39 C64 1.383(5) . ?
C39 C62 1.394(4) . ?
C40 C49 1.381(5) . ?
C40 C59 1.386(5) . ?
C40 H62 0.9500 . ?
C41 C50 1.524(4) . ?
C41 H31 0.9900 . ?
C41 H32 0.9900 . ?
N1 C73 1.333(5) . ?
N1 C56 1.336(5) . ?
N1 H61 0.95(4) . ?
C44 C74 1.376(5) . ?
C44 H63 0.9500 . ?
C45 C66 1.390(5) . ?
C45 H9 0.9500 . ?
C46 C75 1.509(5) . ?
C46 H33 0.9900 . ?
C46 H34 0.9900 . ?
C49 H64 0.9500 . ?
C50 C52 1.516(4) . ?
C50 H35 0.9900 . ?
C50 H36 0.9900 . ?
C51 H37 0.9900 . ?
C51 H38 0.9900 . ?
C52 H39 0.9900 . ?
C52 H40 0.9900 . ?
C53 C79 1.477(5) . ?
C53 H41 0.9900 . ?
C53 H42 0.9900 . ?
C54 C65 1.397(5) . ?
C54 H10 0.9500 . ?
C55 C67 1.384(5) . ?
C55 C61 1.386(5) . ?
C55 H11 0.9500 . ?
C56 C69 1.380(5) . ?
C56 H56 0.9500 . ?
C57 C58 1.384(5) . ?
C57 H12 0.9500 . ?
C58 C60 1.386(5) . ?
C58 H13 0.9500 . ?
C59 C74 1.377(5) . ?
C59 H65 0.9500 . ?
C60 C65 1.372(5) . ?
C60 H14 0.9500 . ?
C61 H15 0.9500 . ?
C62 C80 1.386(5) . ?
C62 H16 0.9500 . ?
C63 C76 1.401(5) . ?
C63 H17 0.9500 . ?
C64 C77 1.393(5) . ?
C64 H18 0.9500 . ?
C65 H19 0.9500 . ?
C66 C67 1.382(5) . ?
C66 H20 0.9500 . ?
C67 H21 0.9500 . ?
C68 C81 1.392(5) . ?
C68 H22 0.9500 . ?
C69 C70 1.387(6) . ?
C69 H57 0.9500 . ?
C70 C71 1.378(6) . ?
C70 H58 0.9500 . ?
C71 C73 1.377(5) . ?
C71 H59 0.9500 . ?
C72 C77 1.372(6) . ?
C72 C80 1.376(6) . ?
C72 H23 0.9500 . ?
C73 H60 0.9500 . ?
C74 H66 0.9500 . ?
C75 C79 1.336(6) . ?
C75 H43 0.9900 . ?
C75 H44 0.9900 . ?
C76 C78 1.359(7) . ?
C76 H24 0.9500 . ?
C77 H25 0.9500 . ?
C78 C81 1.376(7) . ?
C78 H26 0.9500 . ?
C79 H45 0.9900 . ?
C79 H46 0.9900 . ?
C80 H27 0.9500 . ?
C81 H28 0.9500 . ?

loop_
_geom_angle_atom_site_label_1
_geom_angle_atom_site_label_2
_geom_angle_atom_site_label_3
_geom_angle
_geom_angle_site_symmetry_1
_geom_angle_site_symmetry_3
_geom_angle_publ_flag
O7 P1 O8 116.53(12) . . ?
O7 P1 O13 107.45(13) . . ?
O8 P1 O13 113.52(12) . . ?
O7 P1 O6 106.64(11) . . ?
O8 P1 O6 108.32(11) . . ?
O13 P1 O6 103.38(12) . . ?
O9 P2 O10 117.58(13) . . ?
O9 P2 O11 113.18(12) . . ?
O10 P2 O11 107.46(13) . . ?
O9 P2 O5 108.03(11) . . ?
O10 P2 O5 105.81(11) . . ?
O11 P2 O5 103.63(12) . . ?
C12 O5 P2 122.98(18) . . ?
C34 O6 P1 124.79(17) . . ?
P2 O11 H48 111(3) . . ?
C16 C12 O5 118.5(2) . . ?
C16 C12 C19 121.4(2) . . ?
O5 C12 C19 120.0(2) . . ?
P1 O13 H47 110(3) . . ?
C17 C14 C18 118.9(2) . . ?
C17 C14 C47 122.8(3) . . ?
C18 C14 C47 118.2(2) . . ?
C31 C15 C23 119.5(2) . . ?
C31 C15 C46 120.7(3) . . ?
C23 C15 C46 119.7(2) . . ?
C12 C16 C25 120.0(2) . . ?
C12 C16 C23 121.8(2) . . ?
C25 C16 C23 117.9(2) . . ?
C14 C17 C32 120.5(3) . . ?
C14 C17 H1 119.8 . . ?
C32 C17 H1 119.8 . . ?
C22 C18 C14 122.0(3) . . ?
C22 C18 H2 119.0 . . ?
C14 C18 H2 119.0 . . ?
C33 C19 C12 117.1(3) . . ?
C33 C19 C43 119.1(3) . . ?
C12 C19 C43 123.9(3) . . ?
C31 C20 C47 123.5(3) . . ?
C31 C20 H3 118.2 . . ?
C47 C20 H3 118.2 . . ?
C25 C21 C52 113.6(2) . . ?
C25 C21 H29 108.8 . . ?
C52 C21 H29 108.8 . . ?
C25 C21 H30 108.8 . . ?
C52 C21 H30 108.8 . . ?
H29 C21 H30 107.7 . . ?
C18 C22 C38 117.3(3) . . ?
C18 C22 C39 120.8(3) . . ?
C38 C22 C39 121.9(2) . . ?
C34 C23 C15 120.1(2) . . ?
C34 C23 C16 120.8(2) . . ?
C15 C23 C16 118.6(2) . . ?
C33 C24 C25 118.5(3) . . ?
C33 C24 C41 119.2(3) . . ?
C25 C24 C41 122.2(3) . . ?
C24 C25 C16 119.6(3) . . ?
C24 C25 C21 120.5(2) . . ?
C16 C25 C21 119.8(2) . . ?
C49 N0 C44 121.2(3) . . ?
C49 N0 H67 116(3) . . ?
C44 N0 H67 123(3) . . ?
C57 C27 C54 118.0(3) . . ?
C57 C27 C28 120.7(3) . . ?
C54 C27 C28 121.2(3) . . ?
C36 C28 C30 117.8(3) . . ?
C36 C28 C27 120.3(3) . . ?
C30 C28 C27 121.8(3) . . ?
C43 C29 C48 120.8(3) . . ?
C43 C29 H4 119.6 . . ?
C48 C29 H4 119.6 . . ?
C48 C30 C28 121.2(3) . . ?
C48 C30 H5 119.4 . . ?
C28 C30 H5 119.4 . . ?
C20 C31 C15 118.6(3) . . ?
C20 C31 C53 118.9(3) . . ?
C15 C31 C53 122.4(2) . . ?
C38 C32 C17 118.9(3) . . ?
C38 C32 C35 119.7(3) . . ?
C17 C32 C35 121.2(3) . . ?
C24 C33 C19 123.4(3) . . ?
C24 C33 H6 118.3 . . ?
C19 C33 H6 118.3 . . ?
C23 C34 O6 118.2(2) . . ?
C23 C34 C47 121.2(3) . . ?
O6 C34 C47 120.4(2) . . ?
C61 C35 C45 118.6(3) . . ?
C61 C35 C32 120.9(3) . . ?
C45 C35 C32 120.5(3) . . ?
C43 C36 C28 122.1(3) . . ?
C43 C36 H7 118.9 . . ?
C28 C36 H7 118.9 . . ?
C68 C37 C63 119.0(3) . . ?
C68 C37 C48 120.4(3) . . ?
C63 C37 C48 120.6(3) . . ?
C32 C38 C22 122.4(3) . . ?
C32 C38 H8 118.8 . . ?
C22 C38 H8 118.8 . . ?
C64 C39 C62 116.7(3) . . ?
C64 C39 C22 121.8(3) . . ?
C62 C39 C22 121.5(3) . . ?
C49 C40 C59 118.1(3) . . ?
C49 C40 H62 120.9 . . ?
C59 C40 H62 120.9 . . ?
C24 C41 C50 112.8(3) . . ?
C24 C41 H31 109.0 . . ?
C50 C41 H31 109.0 . . ?
C24 C41 H32 109.0 . . ?
C50 C41 H32 109.0 . . ?
H31 C41 H32 107.8 . . ?
C73 N1 C56 121.7(3) . . ?
C73 N1 H61 118(2) . . ?
C56 N1 H61 120(2) . . ?
C29 C43 C36 118.8(3) . . ?
C29 C43 C19 122.9(3) . . ?
C36 C43 C19 118.2(3) . . ?
N0 C44 C74 120.6(3) . . ?
N0 C44 H63 119.7 . . ?
C74 C44 H63 119.7 . . ?
C66 C45 C35 120.3(3) . . ?
C66 C45 H9 119.9 . . ?
C35 C45 H9 119.9 . . ?
C75 C46 C15 113.4(3) . . ?
C75 C46 H33 108.9 . . ?
C15 C46 H33 108.9 . . ?
C75 C46 H34 108.9 . . ?
C15 C46 H34 108.9 . . ?
H33 C46 H34 107.7 . . ?
C20 C47 C34 117.0(2) . . ?
C20 C47 C14 118.4(2) . . ?
C34 C47 C14 124.6(3) . . ?
C30 C48 C29 119.2(3) . . ?
C30 C48 C37 120.2(3) . . ?
C29 C48 C37 120.6(3) . . ?
N0 C49 C40 120.8(3) . . ?
N0 C49 H64 119.6 . . ?
C40 C49 H64 119.6 . . ?
C52 C50 C41 109.1(3) . . ?
C52 C50 H35 109.9 . . ?
C41 C50 H35 109.9 . . ?
C52 C50 H36 109.9 . . ?
C41 C50 H36 109.9 . . ?
H35 C50 H36 108.3 . . ?
Cl0 C51 Cl1 110.9(2) . . ?
Cl0 C51 H37 109.5 . . ?
Cl1 C51 H37 109.5 . . ?
Cl0 C51 H38 109.5 . . ?
Cl1 C51 H38 109.5 . . ?
H37 C51 H38 108.0 . . ?
C50 C52 C21 110.8(3) . . ?
C50 C52 H39 109.5 . . ?
C21 C52 H39 109.5 . . ?
C50 C52 H40 109.5 . . ?
C21 C52 H40 109.5 . . ?
H39 C52 H40 108.1 . . ?
C79 C53 C31 113.4(3) . . ?
C79 C53 H41 108.9 . . ?
C31 C53 H41 108.9 . . ?
C79 C53 H42 108.9 . . ?
C31 C53 H42 108.9 . . ?
H41 C53 H42 107.7 . . ?
C65 C54 C27 120.5(3) . . ?
C65 C54 H10 119.8 . . ?
C27 C54 H10 119.8 . . ?
C67 C55 C61 120.2(3) . . ?
C67 C55 H11 119.9 . . ?
C61 C55 H11 119.9 . . ?
N1 C56 C69 120.6(4) . . ?
N1 C56 H56 119.7 . . ?
C69 C56 H56 119.7 . . ?
C58 C57 C27 121.1(3) . . ?
C58 C57 H12 119.5 . . ?
C27 C57 H12 119.5 . . ?
C57 C58 C60 120.0(3) . . ?
C57 C58 H13 120.0 . . ?
C60 C58 H13 120.0 . . ?
C74 C59 C40 120.5(3) . . ?
C74 C59 H65 119.8 . . ?
C40 C59 H65 119.8 . . ?
C65 C60 C58 120.1(3) . . ?
C65 C60 H14 119.9 . . ?
C58 C60 H14 119.9 . . ?
C55 C61 C35 120.7(3) . . ?
C55 C61 H15 119.7 . . ?
C35 C61 H15 119.7 . . ?
C80 C62 C39 121.4(4) . . ?
C80 C62 H16 119.3 . . ?
C39 C62 H16 119.3 . . ?
C37 C63 C76 120.1(4) . . ?
C37 C63 H17 119.9 . . ?
C76 C63 H17 119.9 . . ?
C39 C64 C77 122.1(3) . . ?
C39 C64 H18 118.9 . . ?
C77 C64 H18 118.9 . . ?
C60 C65 C54 120.2(3) . . ?
C60 C65 H19 119.9 . . ?
C54 C65 H19 119.9 . . ?
C67 C66 C45 120.3(3) . . ?
C67 C66 H20 119.8 . . ?
C45 C66 H20 119.8 . . ?
C66 C67 C55 119.9(3) . . ?
C66 C67 H21 120.0 . . ?
C55 C67 H21 120.0 . . ?
C37 C68 C81 120.3(4) . . ?
C37 C68 H22 119.8 . . ?
C81 C68 H22 119.8 . . ?
C56 C69 C70 118.4(4) . . ?
C56 C69 H57 120.8 . . ?
C70 C69 H57 120.8 . . ?
C71 C70 C69 119.7(4) . . ?
C71 C70 H58 120.1 . . ?
C69 C70 H58 120.1 . . ?
C73 C71 C70 119.3(4) . . ?
C73 C71 H59 120.3 . . ?
C70 C71 H59 120.3 . . ?
C77 C72 C80 119.1(3) . . ?
C77 C72 H23 120.5 . . ?
C80 C72 H23 120.5 . . ?
N1 C73 C71 120.2(4) . . ?
N1 C73 H60 119.9 . . ?
C71 C73 H60 119.9 . . ?
C44 C74 C59 118.8(3) . . ?
C44 C74 H66 120.6 . . ?
C59 C74 H66 120.6 . . ?
C79 C75 C46 121.4(4) . . ?
C79 C75 H43 107.0 . . ?
C46 C75 H43 107.0 . . ?
C79 C75 H44 107.0 . . ?
C46 C75 H44 107.0 . . ?
H43 C75 H44 106.7 . . ?
C78 C76 C63 120.1(4) . . ?
C78 C76 H24 119.9 . . ?
C63 C76 H24 119.9 . . ?
C72 C77 C64 120.0(4) . . ?
C72 C77 H25 120.0 . . ?
C64 C77 H25 120.0 . . ?
C76 C78 C81 120.5(4) . . ?
C76 C78 H26 119.8 . . ?
C81 C78 H26 119.8 . . ?
C75 C79 C53 120.9(4) . . ?
C75 C79 H45 107.1 . . ?
C53 C79 H45 107.1 . . ?
C75 C79 H46 107.1 . . ?
C53 C79 H46 107.1 . . ?
H45 C79 H46 106.8 . . ?
C72 C80 C62 120.7(3) . . ?
C72 C80 H27 119.7 . . ?
C62 C80 H27 119.7 . . ?
C78 C81 C68 119.9(4) . . ?
C78 C81 H28 120.0 . . ?
C68 C81 H28 120.0 . . ?

loop_
_geom_torsion_atom_site_label_1
_geom_torsion_atom_site_label_2
_geom_torsion_atom_site_label_3
_geom_torsion_atom_site_label_4
_geom_torsion
_geom_torsion_site_symmetry_1
_geom_torsion_site_symmetry_2
_geom_torsion_site_symmetry_3
_geom_torsion_site_symmetry_4
_geom_torsion_publ_flag
O9 P2 O5 C12 -0.8(2) . . . . ?
O10 P2 O5 C12 125.9(2) . . . . ?
O11 P2 O5 C12 -121.2(2) . . . . ?
O7 P1 O6 C34 126.5(2) . . . . ?
O8 P1 O6 C34 0.3(2) . . . . ?
O13 P1 O6 C34 -120.4(2) . . . . ?
P2 O5 C12 C16 110.6(2) . . . . ?
P2 O5 C12 C19 -72.8(3) . . . . ?
O5 C12 C16 C25 175.2(2) . . . . ?
C19 C12 C16 C25 -1.4(4) . . . . ?
O5 C12 C16 C23 1.6(4) . . . . ?
C19 C12 C16 C23 -175.0(3) . . . . ?
C18 C14 C17 C32 1.3(4) . . . . ?
C47 C14 C17 C32 -175.2(3) . . . . ?
C17 C14 C18 C22 -2.1(4) . . . . ?
C47 C14 C18 C22 174.6(3) . . . . ?
C16 C12 C19 C33 1.2(4) . . . . ?
O5 C12 C19 C33 -175.3(3) . . . . ?
C16 C12 C19 C43 -179.4(3) . . . . ?
O5 C12 C19 C43 4.1(4) . . . . ?
C14 C18 C22 C38 1.1(4) . . . . ?
C14 C18 C22 C39 -179.2(3) . . . . ?
C31 C15 C23 C34 -2.0(4) . . . . ?
C46 C15 C23 C34 -179.9(3) . . . . ?
C31 C15 C23 C16 169.9(3) . . . . ?
C46 C15 C23 C16 -8.1(4) . . . . ?
C12 C16 C23 C34 -106.4(3) . . . . ?
C25 C16 C23 C34 79.9(3) . . . . ?
C12 C16 C23 C15 81.8(3) . . . . ?
C25 C16 C23 C15 -91.9(3) . . . . ?
C33 C24 C25 C16 1.0(4) . . . . ?
C41 C24 C25 C16 -176.5(3) . . . . ?
C33 C24 C25 C21 177.9(3) . . . . ?
C41 C24 C25 C21 0.4(4) . . . . ?
C12 C16 C25 C24 0.3(4) . . . . ?
C23 C16 C25 C24 174.1(2) . . . . ?
C12 C16 C25 C21 -176.6(3) . . . . ?
C23 C16 C25 C21 -2.8(4) . . . . ?
C52 C21 C25 C24 13.1(4) . . . . ?
C52 C21 C25 C16 -170.0(3) . . . . ?
C57 C27 C28 C36 25.9(4) . . . . ?
C54 C27 C28 C36 -152.9(3) . . . . ?
C57 C27 C28 C30 -153.4(3) . . . . ?
C54 C27 C28 C30 27.8(4) . . . . ?
C36 C28 C30 C48 0.2(4) . . . . ?
C27 C28 C30 C48 179.5(3) . . . . ?
C47 C20 C31 C15 1.5(4) . . . . ?
C47 C20 C31 C53 178.4(3) . . . . ?
C23 C15 C31 C20 0.2(4) . . . . ?
C46 C15 C31 C20 178.1(3) . . . . ?
C23 C15 C31 C53 -176.6(3) . . . . ?
C46 C15 C31 C53 1.3(4) . . . . ?
C14 C17 C32 C38 0.3(4) . . . . ?
C14 C17 C32 C35 -176.1(3) . . . . ?
C25 C24 C33 C19 -1.3(5) . . . . ?
C41 C24 C33 C19 176.4(3) . . . . ?
C12 C19 C33 C24 0.2(4) . . . . ?
C43 C19 C33 C24 -179.2(3) . . . . ?
C15 C23 C34 O6 177.1(2) . . . . ?
C16 C23 C34 O6 5.4(4) . . . . ?
C15 C23 C34 C47 2.2(4) . . . . ?
C16 C23 C34 C47 -169.5(3) . . . . ?
P1 O6 C34 C23 105.5(3) . . . . ?
P1 O6 C34 C47 -79.6(3) . . . . ?
C38 C32 C35 C61 40.9(4) . . . . ?
C17 C32 C35 C61 -142.8(3) . . . . ?
C38 C32 C35 C45 -136.4(3) . . . . ?
C17 C32 C35 C45 39.9(4) . . . . ?
C30 C28 C36 C43 -0.2(4) . . . . ?
C27 C28 C36 C43 -179.5(3) . . . . ?
C17 C32 C38 C22 -1.3(4) . . . . ?
C35 C32 C38 C22 175.1(3) . . . . ?
C18 C22 C38 C32 0.6(4) . . . . ?
C39 C22 C38 C32 -179.1(3) . . . . ?
C18 C22 C39 C64 9.5(5) . . . . ?
C38 C22 C39 C64 -170.8(3) . . . . ?
C18 C22 C39 C62 -172.6(3) . . . . ?
C38 C22 C39 C62 7.1(4) . . . . ?
C33 C24 C41 C50 -159.1(3) . . . . ?
C25 C24 C41 C50 18.5(4) . . . . ?
C48 C29 C43 C36 0.9(4) . . . . ?
C48 C29 C43 C19 -175.8(3) . . . . ?
C28 C36 C43 C29 -0.4(4) . . . . ?
C28 C36 C43 C19 176.5(3) . . . . ?
C33 C19 C43 C29 130.1(3) . . . . ?
C12 C19 C43 C29 -49.2(4) . . . . ?
C33 C19 C43 C36 -46.6(4) . . . . ?
C12 C19 C43 C36 134.1(3) . . . . ?
C49 N0 C44 C74 -0.6(5) . . . . ?
C61 C35 C45 C66 -1.7(5) . . . . ?
C32 C35 C45 C66 175.7(3) . . . . ?
C31 C15 C46 C75 -7.0(5) . . . . ?
C23 C15 C46 C75 170.8(4) . . . . ?
C31 C20 C47 C34 -1.3(4) . . . . ?
C31 C20 C47 C14 -178.7(3) . . . . ?
C23 C34 C47 C20 -0.5(4) . . . . ?
O6 C34 C47 C20 -175.3(2) . . . . ?
C23 C34 C47 C14 176.6(3) . . . . ?
O6 C34 C47 C14 1.8(4) . . . . ?
C17 C14 C47 C20 134.8(3) . . . . ?
C18 C14 C47 C20 -41.7(4) . . . . ?
C17 C14 C47 C34 -42.3(4) . . . . ?
C18 C14 C47 C34 141.2(3) . . . . ?
C28 C30 C48 C29 0.3(4) . . . . ?
C28 C30 C48 C37 -178.7(3) . . . . ?
C43 C29 C48 C30 -0.9(4) . . . . ?
C43 C29 C48 C37 178.1(3) . . . . ?
C68 C37 C48 C30 -121.9(4) . . . . ?
C63 C37 C48 C30 59.3(4) . . . . ?
C68 C37 C48 C29 59.1(4) . . . . ?
C63 C37 C48 C29 -119.8(4) . . . . ?
C44 N0 C49 C40 1.3(5) . . . . ?
C59 C40 C49 N0 -0.6(5) . . . . ?
C24 C41 C50 C52 -49.8(4) . . . . ?
C41 C50 C52 C21 64.1(4) . . . . ?
C25 C21 C52 C50 -45.3(4) . . . . ?
C20 C31 C53 C79 173.7(4) . . . . ?
C15 C31 C53 C79 -9.5(5) . . . . ?
C57 C27 C54 C65 1.1(4) . . . . ?
C28 C27 C54 C65 179.9(3) . . . . ?
C73 N1 C56 C69 0.0(5) . . . . ?
C54 C27 C57 C58 0.6(4) . . . . ?
C28 C27 C57 C58 -178.2(3) . . . . ?
C27 C57 C58 C60 -1.5(5) . . . . ?
C49 C40 C59 C74 -0.8(5) . . . . ?
C57 C58 C60 C65 0.6(5) . . . . ?
C67 C55 C61 C35 -0.4(5) . . . . ?
C45 C35 C61 C55 1.7(5) . . . . ?
C32 C35 C61 C55 -175.7(3) . . . . ?
C64 C39 C62 C80 0.2(5) . . . . ?
C22 C39 C62 C80 -177.8(3) . . . . ?
C68 C37 C63 C76 0.6(6) . . . . ?
C48 C37 C63 C76 179.5(3) . . . . ?
C62 C39 C64 C77 0.8(6) . . . . ?
C22 C39 C64 C77 178.8(4) . . . . ?
C58 C60 C65 C54 1.2(5) . . . . ?
C27 C54 C65 C60 -2.0(5) . . . . ?
C35 C45 C66 C67 0.4(5) . . . . ?
C45 C66 C67 C55 0.8(5) . . . . ?
C61 C55 C67 C66 -0.8(5) . . . . ?
C63 C37 C68 C81 -1.8(6) . . . . ?
C48 C37 C68 C81 179.3(4) . . . . ?
N1 C56 C69 C70 -0.1(5) . . . . ?
C56 C69 C70 C71 0.3(6) . . . . ?
C69 C70 C71 C73 -0.5(6) . . . . ?
C56 N1 C73 C71 -0.1(5) . . . . ?
C70 C71 C73 N1 0.4(6) . . . . ?
N0 C44 C74 C59 -0.7(6) . . . . ?
C40 C59 C74 C44 1.4(5) . . . . ?
C15 C46 C75 C79 24.3(9) . . . . ?
C37 C63 C76 C78 0.8(6) . . . . ?
C80 C72 C77 C64 0.4(7) . . . . ?
C39 C64 C77 C72 -1.1(7) . . . . ?
C63 C76 C78 C81 -1.0(7) . . . . ?
C46 C75 C79 C53 -35.6(11) . . . . ?
C31 C53 C79 C75 26.7(8) . . . . ?
C77 C72 C80 C62 0.5(6) . . . . ?
C39 C62 C80 C72 -0.9(6) . . . . ?
C76 C78 C81 C68 -0.1(7) . . . . ?
C37 C68 C81 C78 1.6(7) . . . . ?

_refine_diff_density_max         0.493
_refine_diff_density_min         -0.529
_refine_diff_density_rms         0.046

_shelxl_version_number           2014/6

_shelx_res_file                  
;
TITL _20150218-1
REM  Yadorkari-X generated
CELL 0.71075 11.4778 13.6448 36.8490 90.0000 90.0000 90.0000
ZERR 4.0 0.0015 0.0018 0.0050 0.0000 0.0000 0.0000
LATT -1
SYMM 1/2-X, -Y, 1/2+Z
SYMM 1/2+X, 1/2-Y, -Z
SYMM -X, 1/2+Y, 1/2-Z

REM  SPGR P212121 orthorhombic
SFAC C H O P Cl N
UNIT 268 240 32 8 8 8
SIZE 0.20 0.20 0.20
TEMP -150.0
L.S. 10
FMAP 2
PLAN -25
ACTA
CONF
LIST 4
WPDB -1
BOND $H
MERG 2

WGHT    0.048500    1.750200
FVAR       0.21974
P1    4   -0.194132    0.496638    0.114815    11.00000    0.01639    0.02329 =
         0.02590    0.00196   -0.00092   -0.00016
P2    4   -0.174543    0.751721    0.062976    11.00000    0.02420    0.02411 =
         0.01985    0.00170    0.00174    0.00323
CL1   5    0.446395    0.546289    0.196791    11.00000    0.02442    0.06437 =
         0.05517    0.00014    0.00344    0.00542
CL0   5    0.654898    0.442048    0.219847    11.00000    0.03656    0.04712 =
         0.06671    0.01804    0.01671    0.00872
O5    3   -0.149118    0.807378    0.101057    11.00000    0.01950    0.02705 =
         0.02000    0.00329    0.00161    0.00165
O6    3   -0.166136    0.547661    0.153850    11.00000    0.01404    0.02360 =
         0.02605    0.00041    0.00168   -0.00142
O7    3   -0.219943    0.390728    0.122373    11.00000    0.02479    0.02569 =
         0.03448    0.00033   -0.00098   -0.00365
O8    3   -0.094021    0.517415    0.089577    11.00000    0.02064    0.02672 =
         0.02756    0.00264    0.00256    0.00097
O9    3   -0.288043    0.698820    0.066413    11.00000    0.02171    0.02782 =
         0.02791   -0.00068   -0.00328    0.00334
O10   3   -0.164892    0.828676    0.034119    11.00000    0.04039    0.02926 =
         0.02305    0.00333    0.00166    0.00237
O11   3   -0.068263    0.681478    0.058636    11.00000    0.02533    0.02566 =
         0.03508    0.00242    0.01158    0.00387
H48   2   -0.076270    0.632568    0.070432    11.00000    0.05165
C12   1   -0.225653    0.803950    0.130605    11.00000    0.01866    0.02053 =
         0.01982   -0.00310    0.00222    0.00214
O13   3   -0.310156    0.545973    0.102984    11.00000    0.01837    0.03760 =
         0.03482    0.01193   -0.00110    0.00099
H47   2   -0.296205    0.592199    0.089701    11.00000    0.05093
C14   1    0.054748    0.445032    0.170113    11.00000    0.01753    0.02017 =
         0.02187    0.00247   -0.00135    0.00323
C15   1    0.022481    0.760031    0.173501    11.00000    0.01966    0.01983 =
         0.02364    0.00001    0.00291    0.00236
C16   1   -0.191996    0.752375    0.161399    11.00000    0.01672    0.01812 =
         0.02289   -0.00186    0.00032    0.00332
C17   1   -0.027601    0.380918    0.184772    11.00000    0.01833    0.02300 =
         0.02395    0.00000    0.00088    0.00313
AFIX  43
H1    2   -0.099646    0.405790    0.193504    11.00000   -1.20000
AFIX   0
C18   1    0.159630    0.406611    0.156661    11.00000    0.01841    0.02145 =
         0.02428    0.00063   -0.00002    0.00156
AFIX  43
H2    2    0.214650    0.449844    0.145953    11.00000   -1.20000
AFIX   0
C19   1   -0.330889    0.856175    0.129477    11.00000    0.02131    0.02170 =
         0.02431    0.00107   -0.00242    0.00418
C20   1    0.132784    0.611985    0.180115    11.00000    0.01479    0.02365 =
         0.02419    0.00272    0.00202    0.00333
AFIX  43
H3    2    0.204048    0.580766    0.186303    11.00000   -1.20000
AFIX   0
C21   1   -0.222536    0.701780    0.226915    11.00000    0.01913    0.03412 =
         0.02327    0.00414    0.00084    0.00489
AFIX  23
H29   2   -0.154817    0.737484    0.237019    11.00000   -1.20000
H30   2   -0.196198    0.634919    0.220470    11.00000   -1.20000
AFIX   0
C22   1    0.185530    0.306811    0.158541    11.00000    0.01964    0.02379 =
         0.02431   -0.00329   -0.00351    0.00338
C23   1   -0.075442    0.703057    0.163981    11.00000    0.01553    0.02017 =
         0.01951    0.00201    0.00146    0.00286
C24   1   -0.367370    0.806664    0.192387    11.00000    0.01924    0.02801 =
         0.02201   -0.00225    0.00191    0.00645
C25   1   -0.262915    0.753617    0.192661    11.00000    0.01792    0.02576 =
         0.01974   -0.00100   -0.00147    0.00220
N0    6    0.321579    0.670897    0.033854    11.00000    0.03864    0.03086 =
         0.02423    0.00260    0.00439    0.00316
C27   1   -0.660000    0.940421    0.047412    11.00000    0.02149    0.02150 =
         0.03310   -0.00219   -0.00325    0.00503
C28   1   -0.535525    0.954236    0.057748    11.00000    0.02180    0.02266 =
         0.02969   -0.00299   -0.00315    0.00445
C29   1   -0.302435    0.978197    0.078518    11.00000    0.02034    0.02332 =
         0.03196    0.00135   -0.00395    0.00352
AFIX  43
H4    2   -0.223145    0.985852    0.085350    11.00000   -1.20000
AFIX   0
C30   1   -0.463443    1.020921    0.039665    11.00000    0.02604    0.02181 =
         0.03080    0.00411   -0.00613    0.00607
AFIX  43
H5    2   -0.494096    1.058229    0.020103    11.00000   -1.20000
AFIX   0
C31   1    0.127785    0.713597    0.181709    11.00000    0.01644    0.02332 =
         0.02429   -0.00005    0.00059    0.00027
C32   1   -0.004734    0.280136    0.186697    11.00000    0.02118    0.02229 =
         0.02575    0.00191   -0.00250   -0.00129
C33   1   -0.398982    0.855546    0.160814    11.00000    0.01814    0.02747 =
         0.03014   -0.00237   -0.00077    0.00877
AFIX  43
H6    2   -0.470675    0.890332    0.160561    11.00000   -1.20000
AFIX   0
C34   1   -0.065965    0.601505    0.161705    11.00000    0.01382    0.02167 =
         0.01925    0.00053    0.00184   -0.00005
C35   1   -0.094776    0.209634    0.200119    11.00000    0.02869    0.02102 =
         0.02674   -0.00067    0.00176   -0.00173
C36   1   -0.487570    0.900829    0.086461    11.00000    0.02072    0.02033 =
         0.02775    0.00158    0.00052    0.00300
AFIX  43
H7    2   -0.535359    0.855342    0.099085    11.00000   -1.20000
AFIX   0
C37   1   -0.272929    1.106695    0.030659    11.00000    0.02532    0.02519 =
         0.03649    0.00822   -0.01233   -0.00372
C38   1    0.101315    0.245162    0.173945    11.00000    0.02465    0.01857 =
         0.03002   -0.00185   -0.00593    0.00397
AFIX  43
H8    2    0.117317    0.177023    0.175730    11.00000   -1.20000
AFIX   0
C39   1    0.298983    0.267991    0.144364    11.00000    0.02189    0.02849 =
         0.02721   -0.00844   -0.00497    0.00711
C40   1    0.420374    0.651476    0.089750    11.00000    0.02884    0.04264 =
         0.02977    0.00219   -0.00025    0.00610
AFIX  43
H62   2    0.490757    0.651041    0.103314    11.00000   -1.20000
AFIX   0
C41   1   -0.444062    0.815551    0.225719    11.00000    0.02186    0.04335 =
         0.02782   -0.00203    0.00365    0.00803
AFIX  23
H31   2   -0.511452    0.770813    0.223118    11.00000   -1.20000
H32   2   -0.474500    0.883311    0.227255    11.00000   -1.20000
AFIX   0
N1    6   -0.066357    0.271818    0.097874    11.00000    0.03282    0.03888 =
         0.03521   -0.01308   -0.00875    0.00863
H61   2   -0.121950    0.312857    0.109444    11.00000    0.04443
C43   1   -0.372278    0.912124    0.097131    11.00000    0.02437    0.02117 =
         0.02591   -0.00214   -0.00086    0.00808
C44   1    0.218606    0.653473    0.049869    11.00000    0.03094    0.04554 =
         0.03311    0.00385    0.00029    0.00335
AFIX  43
H63   2    0.149248    0.654346    0.035804    11.00000   -1.20000
AFIX   0
C45   1   -0.212080    0.221135    0.190426    11.00000    0.02757    0.02968 =
         0.03678    0.00614    0.00222   -0.00105
AFIX  43
H9    2   -0.235545    0.276485    0.176600    11.00000   -1.20000
AFIX   0
C46   1    0.011333    0.870493    0.175972    11.00000    0.02497    0.02106 =
         0.04020   -0.00302   -0.00297    0.00293
AFIX  23
H33   2   -0.002212    0.897172    0.151346    11.00000   -1.20000
H34   2   -0.057527    0.886755    0.190988    11.00000   -1.20000
AFIX   0
C47   1    0.039033    0.553440    0.169944    11.00000    0.01571    0.02014 =
         0.02152    0.00231    0.00244    0.00245
C48   1   -0.347321    1.033634    0.049838    11.00000    0.02621    0.01989 =
         0.02928    0.00248   -0.00236    0.00194
C49   1    0.420848    0.671112    0.052990    11.00000    0.02862    0.03227 =
         0.03431    0.00128    0.00777    0.00470
AFIX  43
H64   2    0.492452    0.684948    0.041117    11.00000   -1.20000
AFIX   0
C50   1   -0.379775    0.791211    0.260766    11.00000    0.02991    0.04623 =
         0.02192   -0.00226    0.00496    0.00675
AFIX  23
H35   2   -0.322926    0.843604    0.266411    11.00000   -1.20000
H36   2   -0.435889    0.786787    0.281104    11.00000   -1.20000
AFIX   0
C51   1    0.588883    0.508463    0.184472    11.00000    0.02620    0.05467 =
         0.04095    0.00000    0.00628   -0.00003
AFIX  23
H37   2    0.584873    0.467020    0.162455    11.00000   -1.20000
H38   2    0.636799    0.566767    0.178732    11.00000   -1.20000
AFIX   0
C52   1   -0.316928    0.694235    0.256227    11.00000    0.02980    0.03823 =
         0.02146    0.00346    0.00174    0.00384
AFIX  23
H39   2   -0.373688    0.642811    0.249397    11.00000   -1.20000
H40   2   -0.280769    0.675121    0.279569    11.00000   -1.20000
AFIX   0
C53   1    0.234821    0.769902    0.194154    11.00000    0.02031    0.02688 =
         0.04032   -0.00389   -0.00236   -0.00018
AFIX  23
H41   2    0.250902    0.753362    0.219828    11.00000   -1.20000
H42   2    0.302701    0.748555    0.179584    11.00000   -1.20000
AFIX   0
C54   1   -0.698322    0.957688    0.011931    11.00000    0.02702    0.02978 =
         0.03333   -0.00569   -0.00382    0.00519
AFIX  43
H10   2   -0.644395    0.978707   -0.006011    11.00000   -1.20000
AFIX   0
C55   1   -0.145963    0.060283    0.231626    11.00000    0.05428    0.02088 =
         0.02901    0.00090    0.00661   -0.00252
AFIX  43
H11   2   -0.123471    0.005426    0.245872    11.00000   -1.20000
AFIX   0
C56   1    0.025203    0.311670    0.081068    11.00000    0.04191    0.04010 =
         0.03900   -0.00812   -0.00581    0.00739
AFIX  43
H56   2    0.028695    0.380675    0.077819    11.00000   -1.20000
AFIX   0
C57   1   -0.741638    0.907840    0.072906    11.00000    0.02617    0.03288 =
         0.03188   -0.00015   -0.00209    0.00522
AFIX  43
H12   2   -0.717690    0.896264    0.097209    11.00000   -1.20000
AFIX   0
C58   1   -0.856698    0.892212    0.063287    11.00000    0.02526    0.03603 =
         0.04806   -0.00556    0.00354    0.00279
AFIX  43
H13   2   -0.910637    0.868634    0.080785    11.00000   -1.20000
AFIX   0
C59   1    0.314351    0.632423    0.106300    11.00000    0.03656    0.04450 =
         0.02535    0.00760    0.00317    0.00415
AFIX  43
H65   2    0.311795    0.617919    0.131502    11.00000   -1.20000
AFIX   0
C60   1   -0.893204    0.910974    0.028113    11.00000    0.02170    0.04085 =
         0.05383   -0.01621   -0.00734    0.00402
AFIX  43
H14   2   -0.972349    0.900777    0.021582    11.00000   -1.20000
AFIX   0
C61   1   -0.063390    0.128865    0.221265    11.00000    0.03543    0.02572 =
         0.02836    0.00077   -0.00032   -0.00068
AFIX  43
H15   2    0.015373    0.120880    0.228615    11.00000   -1.20000
AFIX   0
C62   1    0.320799    0.167637    0.142234    11.00000    0.04091    0.02922 =
         0.04898   -0.00534    0.00892    0.01095
AFIX  43
H16   2    0.261505    0.122769    0.149128    11.00000   -1.20000
AFIX   0
C63   1   -0.303356    1.204987    0.030132    11.00000    0.04758    0.02761 =
         0.05125    0.01152   -0.01067    0.00043
AFIX  43
H17   2   -0.372533    1.226207    0.041906    11.00000   -1.20000
AFIX   0
C64   1    0.388404    0.329656    0.133855    11.00000    0.02320    0.03578 =
         0.07977   -0.01490    0.01426    0.00469
AFIX  43
H18   2    0.376910    0.398504    0.135233    11.00000   -1.20000
AFIX   0
C65   1   -0.815264    0.944251    0.002700    11.00000    0.03119    0.04020 =
         0.03728   -0.01143   -0.01413    0.00753
AFIX  43
H19   2   -0.840944    0.958199   -0.021258    11.00000   -1.20000
AFIX   0
C66   1   -0.294191    0.151897    0.200959    11.00000    0.02843    0.04415 =
         0.04263   -0.00044    0.00512   -0.00629
AFIX  43
H20   2   -0.373455    0.159906    0.194155    11.00000   -1.20000
AFIX   0
C67   1   -0.261111    0.071460    0.221282    11.00000    0.04779    0.03498 =
         0.03516    0.00009    0.01086   -0.01602
AFIX  43
H21   2   -0.317366    0.023873    0.228147    11.00000   -1.20000
AFIX   0
C68   1   -0.171177    1.077475    0.013636    11.00000    0.03215    0.03446 =
         0.07209    0.01394    0.00329   -0.00416
AFIX  43
H22   2   -0.148193    1.010621    0.014399    11.00000   -1.20000
AFIX   0
C69   1    0.114812    0.253558    0.068375    11.00000    0.03798    0.05937 =
         0.04178   -0.01417   -0.00269    0.00717
AFIX  43
H57   2    0.179981    0.281743    0.056388    11.00000   -1.20000
AFIX   0
C70   1    0.107484    0.153038    0.073532    11.00000    0.04413    0.05304 =
         0.05680   -0.02597   -0.00627    0.01641
AFIX  43
H58   2    0.168161    0.111417    0.065169    11.00000   -1.20000
AFIX   0
C71   1    0.011790    0.113811    0.090842    11.00000    0.04926    0.03913 =
         0.06137   -0.02019   -0.00717    0.00751
AFIX  43
H59   2    0.005688    0.045023    0.094342    11.00000   -1.20000
AFIX   0
C72   1    0.514183    0.194978    0.119649    11.00000    0.02858    0.06479 =
         0.04777   -0.01949    0.00223    0.02209
AFIX  43
H23   2    0.586722    0.170230    0.111273    11.00000   -1.20000
AFIX   0
C73   1   -0.074875    0.175377    0.103008    11.00000    0.04175    0.04072 =
         0.04658   -0.01365   -0.00714    0.00207
AFIX  43
H60   2   -0.140937    0.149042    0.115097    11.00000   -1.20000
AFIX   0
C74   1    0.212663    0.634363    0.086475    11.00000    0.03047    0.05460 =
         0.03652    0.01052    0.00544    0.00255
AFIX  43
H66   2    0.139728    0.622714    0.097874    11.00000   -1.20000
AFIX   0
C75   1    0.117251    0.919528    0.192078    11.00000    0.03087    0.02632 =
         0.23484   -0.02875   -0.02615   -0.00055
AFIX  23
H43   2    0.124712    0.984322    0.180214    11.00000   -1.20000
H44   2    0.099690    0.932136    0.217964    11.00000   -1.20000
AFIX   0
C76   1   -0.232251    1.273125    0.012260    11.00000    0.06155    0.02949 =
         0.07738    0.02267   -0.02339   -0.01327
AFIX  43
H24   2   -0.252786    1.340572    0.012203    11.00000   -1.20000
AFIX   0
C77   1    0.494823    0.294109    0.121310    11.00000    0.02286    0.05720 =
         0.08140   -0.01855    0.01258    0.00351
AFIX  43
H25   2    0.553986    0.338504    0.113906    11.00000   -1.20000
AFIX   0
C78   1   -0.133939    1.242855   -0.004993    11.00000    0.04589    0.05291 =
         0.08693    0.03153   -0.01610   -0.02710
AFIX  43
H26   2   -0.086721    1.289180   -0.017406    11.00000   -1.20000
AFIX   0
C79   1    0.222208    0.877283    0.190820    11.00000    0.05546    0.02797 =
         0.18022   -0.01000   -0.06684   -0.00212
AFIX  23
H45   2    0.269759    0.907169    0.210313    11.00000   -1.20000
H46   2    0.258422    0.896534    0.167502    11.00000   -1.20000
AFIX   0
C80   1    0.427121    0.131922    0.130277    11.00000    0.05654    0.04250 =
         0.05178   -0.00773    0.01110    0.02911
AFIX  43
H27   2    0.440005    0.063187    0.129411    11.00000   -1.20000
AFIX   0
C81   1   -0.102343    1.145562   -0.004600    11.00000    0.03174    0.05814 =
         0.09294    0.02321    0.00689   -0.01182
AFIX  43
H28   2   -0.033629    1.124874   -0.016761    11.00000   -1.20000
AFIX   0
H67   2    0.329528    0.687736    0.007124    11.00000    0.06964

HKLF 4 1 1 0 0 0 1 0 0 0 1

REM  _20150218-1
REM R1 =  0.0374 for   10577 Fo > 4sig(Fo)  and  0.0494 for all   12226 data
REM    746 parameters refined using      0 restraints

END

WGHT      0.0484      1.7601

REM Highest difference peak  0.493,  deepest hole -0.529,  1-sigma level  0.046
Q1    1   0.1861  0.8712  0.2102  11.00000  0.05    0.44
Q2    1   0.1210  0.9178  0.1704  11.00000  0.05    0.39
Q3    1   0.1019  0.9265  0.2004  11.00000  0.05    0.36
Q4    1   0.4512  0.5994  0.1821  11.00000  0.05    0.27
Q5    1  -0.1739  0.5231  0.1376  11.00000  0.05    0.26
Q6    1  -0.6982  0.9802  0.0329  11.00000  0.05    0.26
Q7    1   0.0444  0.5003  0.1693  11.00000  0.05    0.22
Q8    1   0.3012  0.9441  0.1970  11.00000  0.05    0.22
Q9    1  -0.2445  0.7304  0.2091  11.00000  0.05    0.22
Q10   1  -0.3940  0.8163  0.2116  11.00000  0.05    0.21
Q11   1  -0.2003  0.4383  0.1194  11.00000  0.05    0.21
Q12   1  -0.2001  0.7967  0.1516  11.00000  0.05    0.21
Q13   1   0.1633  0.9375  0.1498  11.00000  0.05    0.21
Q14   1  -0.3484  0.8827  0.1119  11.00000  0.05    0.21
Q15   1   0.1233  0.8822  0.2302  11.00000  0.05    0.20
Q16   1   0.0842  0.7361  0.1699  11.00000  0.05    0.20
Q17   1   0.1836  0.3687  0.1631  11.00000  0.05    0.20
Q18   1   0.0155  0.8119  0.1791  11.00000  0.05    0.20
Q19   1  -0.2680  0.6949  0.2403  11.00000  0.05    0.20
Q20   1   0.2042  0.8954  0.1566  11.00000  0.05    0.20
Q21   1  -0.1618  0.7777  0.0856  11.00000  0.05    0.19
Q22   1   0.3122  0.2197  0.1440  11.00000  0.05    0.19
Q23   1  -0.2851  0.6598  0.0800  11.00000  0.05    0.19
Q24   1   0.0054  0.4145  0.1726  11.00000  0.05    0.19
Q25   1  -0.4939  0.9864  0.0457  11.00000  0.05    0.19
;
_shelx_res_checksum              969
####################################################################### 
# 
# This file contains crystal structure data downloaded from the 
# Cambridge Structural Database (CSD) hosted by the Cambridge 
# Crystallographic Data Centre (CCDC).
# 
# Full information about CCDC data access policies and citation 
# guidelines are available at http://www.ccdc.cam.ac.uk/access/V1 
# 
# Audit and citation data items may have been added by the CCDC. 
# Please retain this information to preserve the provenance of 
# this file and to allow appropriate attribution of the data. 
# 
#######################################################################

data_CrystalClear_CCDC3
_database_code_depnum_ccdc_archive 'CCDC 1834632'
_audit_update_record             
;
2018-04-04 deposited with the CCDC.
2018-06-25 downloaded from the CCDC.
;

_audit_creation_method           SHELXL-2014/6
_chemical_name_systematic        ?
_chemical_name_common            
"2'-((Hydroxy(isopropoxy)phosphoryl)oxy)-3-(2,4,6-tricyclohexylphenyl)-[1,1'-binaphthalen]-2-yl dihydrogen phosphate (R/S-Dimer)"
_chemical_melting_point          ?
_chemical_formula_moiety         ?
_chemical_formula_sum            'C47 H56 O8 P2'
_chemical_formula_weight         810.85

loop_
_atom_type_symbol
_atom_type_description
_atom_type_scat_dispersion_real
_atom_type_scat_dispersion_imag
_atom_type_scat_source
C C 0.0033 0.0016 'International Tables Vol C Tables 4.2.6.8 and 6.1.1.4'
H H 0.0000 0.0000 'International Tables Vol C Tables 4.2.6.8 and 6.1.1.4'
O O 0.0106 0.0060 'International Tables Vol C Tables 4.2.6.8 and 6.1.1.4'
P P 0.1023 0.0942 'International Tables Vol C Tables 4.2.6.8 and 6.1.1.4'

_space_group_crystal_system      triclinic
_space_group_IT_number           2
_space_group_name_H-M_alt        'P -1'
_space_group_name_Hall           '-P 1'

_shelx_space_group_comment       
;
The symmetry employed for this shelxl refinement is uniquely defined
by the following loop, which should always be used as a source of
symmetry information in preference to the above space-group names.
They are only intended as comments.
;

loop_
_space_group_symop_operation_xyz
'x, y, z'
'-x, -y, -z'

_cell_length_a                   12.7831(18)
_cell_length_b                   14.6459(16)
_cell_length_c                   14.800(2)
_cell_angle_alpha                116.231(11)
_cell_angle_beta                 101.896(13)
_cell_angle_gamma                102.26(2)
_cell_volume                     2282.1(6)
_cell_formula_units_Z            2
_cell_measurement_temperature    93(2)
_cell_measurement_reflns_used    7720
_cell_measurement_theta_min      3.005
_cell_measurement_theta_max      27.485

_exptl_crystal_description       prism
_exptl_crystal_colour            colorless
_exptl_crystal_density_meas      ?
_exptl_crystal_density_method    ?
_exptl_crystal_density_diffrn    1.180
_exptl_crystal_F_000             864
_exptl_transmission_factor_min   0.854
_exptl_transmission_factor_max   1.000
_exptl_crystal_size_max          0.150
_exptl_crystal_size_mid          0.130
_exptl_crystal_size_min          0.120
_exptl_absorpt_coefficient_mu    0.145
_shelx_estimated_absorpt_T_min   0.979
_shelx_estimated_absorpt_T_max   0.983
_exptl_absorpt_correction_type   empirical
_exptl_absorpt_process_details   'Rigaku CrystalClear'
_exptl_absorpt_special_details   ?
_diffrn_ambient_temperature      93(2)
_diffrn_radiation_wavelength     0.71075
_diffrn_radiation_type           MoK\a
_diffrn_source                   ?
_diffrn_measurement_device_type  'PILATUS 200K area detector'
_diffrn_measurement_method       'phi and omega scan'
_diffrn_detector_area_resol_mean ?
_diffrn_reflns_number            19527
_diffrn_reflns_av_unetI/netI     0.0188
_diffrn_reflns_av_R_equivalents  0.0146
_diffrn_reflns_limit_h_min       -16
_diffrn_reflns_limit_h_max       16
_diffrn_reflns_limit_k_min       -18
_diffrn_reflns_limit_k_max       19
_diffrn_reflns_limit_l_min       -19
_diffrn_reflns_limit_l_max       14
_diffrn_reflns_theta_min         3.005
_diffrn_reflns_theta_max         27.550
_diffrn_reflns_theta_full        25.242
_diffrn_measured_fraction_theta_max 0.930
_diffrn_measured_fraction_theta_full 0.959
_diffrn_reflns_Laue_measured_fraction_max 0.930
_diffrn_reflns_Laue_measured_fraction_full 0.959
_diffrn_reflns_point_group_measured_fraction_max 0.930
_diffrn_reflns_point_group_measured_fraction_full 0.959
_reflns_number_total             9800
_reflns_number_gt                8336
_reflns_threshold_expression     'I > 2\s(I)'
_reflns_Friedel_coverage         0.000
_reflns_Friedel_fraction_max     .
_reflns_Friedel_fraction_full    .

_reflns_special_details          
;
 Reflections were merged by SHELXL according to the crystal
 class for the calculation of statistics and refinement.
 
 _reflns_Friedel_fraction is defined as the number of unique
 Friedel pairs measured divided by the number that would be
 possible theoretically, ignoring centric projections and
 systematic absences.
;

_computing_data_collection       'Rigaku CrystalClear'
_computing_cell_refinement       'Rigaku CrystalClear'
_computing_data_reduction        'Rigaku CrystalClear'
_computing_structure_solution    'Rigaku CrystalStructure'
_computing_structure_refinement  'SHELXL-2014/6 (Sheldrick, 2014)'
_computing_molecular_graphics    'Rigaku CrystalStructure'
_computing_publication_material  'Rigaku CrystalStructure'
_refine_special_details          ?
_refine_ls_structure_factor_coef Fsqd
_refine_ls_matrix_type           full
_refine_ls_weighting_scheme      calc
_refine_ls_weighting_details     
'w=1/[\s^2^(Fo^2^)+(0.0986P)^2^+0.5986P] where P=(Fo^2^+2Fc^2^)/3'
_atom_sites_solution_primary     ?
_atom_sites_solution_secondary   ?
_atom_sites_solution_hydrogens   mixed
_refine_ls_hydrogen_treatment    mixed
_refine_ls_extinction_method     none
_refine_ls_extinction_coef       .
_refine_ls_number_reflns         9800
_refine_ls_number_parameters     532
_refine_ls_number_restraints     0
_refine_ls_R_factor_all          0.0538
_refine_ls_R_factor_gt           0.0477
_refine_ls_wR_factor_ref         0.1510
_refine_ls_wR_factor_gt          0.1472
_refine_ls_goodness_of_fit_ref   1.091
_refine_ls_restrained_S_all      1.091
_refine_ls_shift/su_max          0.001
_refine_ls_shift/su_mean         0.000

loop_
_platon_squeeze_void_nr
_platon_squeeze_void_average_x
_platon_squeeze_void_average_y
_platon_squeeze_void_average_z
_platon_squeeze_void_volume
_platon_squeeze_void_count_electrons
_platon_squeeze_void_content
1 0.000 0.000 0.000 243 26 ' '
2 0.000 0.500 1.000 22 2 ' '
_platon_squeeze_details          ?


loop_
_atom_site_label
_atom_site_type_symbol
_atom_site_fract_x
_atom_site_fract_y
_atom_site_fract_z
_atom_site_U_iso_or_equiv
_atom_site_adp_type
_atom_site_occupancy
_atom_site_site_symmetry_order
_atom_site_calc_flag
_atom_site_refinement_flags_posn
_atom_site_refinement_flags_adp
_atom_site_refinement_flags_occupancy
_atom_site_disorder_assembly
_atom_site_disorder_group
P1 P 0.65695(3) 0.51946(3) 0.08892(3) 0.01841(11) Uani 1 1 d . . . . .
P2 P 0.40429(4) 0.62566(4) 0.26344(3) 0.02692(12) Uani 1 1 d . . . . .
O1 O 0.73030(9) 0.52116(8) 0.18928(8) 0.0193(2) Uani 1 1 d . . . . .
O2 O 0.59826(9) 0.60063(8) 0.11976(8) 0.0220(2) Uani 1 1 d . . . . .
O3 O 0.57234(10) 0.40058(9) 0.01877(9) 0.0242(2) Uani 1 1 d . . . . .
O5 O 0.44202(10) 0.54974(10) 0.30273(9) 0.0273(3) Uani 1 1 d . . . . .
O8 O 0.37506(11) 0.70185(11) 0.35945(9) 0.0332(3) Uani 1 1 d . . . . .
O4 O 0.74215(11) 0.53922(11) 0.03508(10) 0.0323(3) Uani 1 1 d . . . . .
C1 C 0.66893(13) 0.55728(12) 0.33960(11) 0.0190(3) Uani 1 1 d . . . . .
C3 C 0.83285(13) 0.69256(12) 0.35259(12) 0.0193(3) Uani 1 1 d . . . . .
C4 C 0.84624(14) 0.75982(13) 0.45794(12) 0.0236(3) Uani 1 1 d . . . . .
H4 H 0.9055 0.8286 0.4978 0.028 Uiso 1 1 calc R U . . .
O7 O 0.51307(12) 0.69694(11) 0.26382(11) 0.0342(3) Uani 1 1 d . . . . .
H7A H 0.539(2) 0.662(2) 0.212(2) 0.065(8) Uiso 1 1 d . . . . .
C2 C 0.74171(13) 0.59164(12) 0.29551(11) 0.0179(3) Uani 1 1 d . . . . .
O6 O 0.30592(11) 0.56672(12) 0.16383(10) 0.0373(3) Uani 1 1 d . . . . .
C25 C 0.90228(14) 0.80612(13) 0.27524(12) 0.0231(3) Uani 1 1 d . . . . .
C11 C 0.57034(14) 0.45327(12) 0.27012(11) 0.0218(3) Uani 1 1 d . . . . .
C9 C 0.68724(13) 0.62712(12) 0.45056(11) 0.0205(3) Uani 1 1 d . . . . .
C12 C 0.46167(14) 0.45383(13) 0.24380(12) 0.0246(3) Uani 1 1 d . . . . .
C24 C 0.91095(13) 0.72549(12) 0.30094(12) 0.0212(3) Uani 1 1 d . . . . .
C8 C 0.61974(15) 0.59684(13) 0.50444(12) 0.0254(3) Uani 1 1 d . . . . .
H8 H 0.5623 0.5271 0.4673 0.031 Uiso 1 1 calc R U . . .
C19 C 0.58596(15) 0.35050(13) 0.22776(12) 0.0246(3) Uani 1 1 d . . . . .
C10 C 0.77486(14) 0.73008(13) 0.50874(12) 0.0234(3) Uani 1 1 d . . . . .
C29 C 0.99506(14) 0.67869(13) 0.28243(13) 0.0248(3) Uani 1 1 d . . . . .
C18 C 0.69330(16) 0.34075(14) 0.25964(14) 0.0290(4) Uani 1 1 d . . . . .
H18 H 0.7584 0.4043 0.3064 0.035 Uiso 1 1 calc R U . . .
C26 C 0.98128(15) 0.84019(14) 0.23373(14) 0.0277(3) Uani 1 1 d . . . . .
H26 H 0.9767 0.8952 0.2171 0.033 Uiso 1 1 calc R U . . .
C28 C 1.07160(15) 0.71595(14) 0.24137(14) 0.0293(4) Uani 1 1 d . . . . .
H28 H 1.1297 0.6857 0.2302 0.035 Uiso 1 1 calc R U . . .
C14 C 0.38223(17) 0.26201(15) 0.12297(13) 0.0337(4) Uani 1 1 d . . . . .
H14 H 0.3194 0.1986 0.0698 0.040 Uiso 1 1 calc R U . . .
C30 C 0.81063(14) 0.85603(12) 0.29041(13) 0.0234(3) Uani 1 1 d . . . . .
H30 H 0.7530 0.8101 0.3037 0.028 Uiso 1 1 calc R U . . .
C31 C 0.74811(15) 0.85670(14) 0.19018(14) 0.0290(4) Uani 1 1 d . . . . .
H31 H 0.8031 0.9006 0.1739 0.035 Uiso 1 1 calc R U . . .
H31A H 0.7152 0.7817 0.1281 0.035 Uiso 1 1 calc R U . . .
C21 C 0.46210(16) 0.76999(16) 0.46799(13) 0.0325(4) Uani 1 1 d . . . . .
H21 H 0.532(2) 0.7533(19) 0.4639(19) 0.043(6) Uiso 1 1 d . . . . .
C36 C 1.00654(14) 0.59143(14) 0.30890(14) 0.0271(3) Uani 1 1 d . . . . .
H36 H 0.9361 0.5649 0.3227 0.032 Uiso 1 1 calc R U . . .
C13 C 0.36701(16) 0.35994(15) 0.16763(13) 0.0316(4) Uani 1 1 d . . . . .
H13 H 0.2937 0.3647 0.1477 0.038 Uiso 1 1 calc R U . . .
C6 C 0.72057(17) 0.77110(15) 0.66601(13) 0.0339(4) Uani 1 1 d . . . . .
H6 H 0.7302 0.8199 0.7383 0.041 Uiso 1 1 calc R U . . .
C27 C 1.06573(16) 0.79630(14) 0.21614(14) 0.0298(4) Uani 1 1 d . . . . .
C7 C 0.63637(16) 0.66704(15) 0.60962(13) 0.0300(4) Uani 1 1 d . . . . .
H7 H 0.5908 0.6454 0.6447 0.036 Uiso 1 1 calc R U . . .
C35 C 0.85652(15) 0.97134(14) 0.38817(14) 0.0300(4) Uani 1 1 d . . . . .
H35 H 0.8939 0.9699 0.4529 0.036 Uiso 1 1 calc R U . . .
H35A H 0.9146 1.0188 0.3778 0.036 Uiso 1 1 calc R U . . .
C5 C 0.78811(16) 0.80174(14) 0.61718(13) 0.0318(4) Uani 1 1 d . . . . .
H5 H 0.8449 0.8719 0.6559 0.038 Uiso 1 1 calc R U . . .
C20 C 0.49007(17) 0.25380(13) 0.15476(13) 0.0309(4) Uani 1 1 d . . . . .
C15 C 0.5061(2) 0.15209(14) 0.11854(14) 0.0397(5) Uani 1 1 d . . . . .
H15 H 0.4430 0.0873 0.0694 0.048 Uiso 1 1 calc R U . . .
C32 C 0.65308(17) 0.90365(16) 0.20715(17) 0.0369(4) Uani 1 1 d . . . . .
H32 H 0.6170 0.9066 0.1430 0.044 Uiso 1 1 calc R U . . .
H32A H 0.5941 0.8553 0.2159 0.044 Uiso 1 1 calc R U . . .
C22 C 0.41377(17) 0.74636(17) 0.54343(14) 0.0366(4) Uani 1 1 d . . . . .
H22 H 0.3964 0.6693 0.5203 0.055 Uiso 1 1 calc R U . . .
H22A H 0.3439 0.7639 0.5426 0.055 Uiso 1 1 calc R U . . .
H22B H 0.4697 0.7905 0.6163 0.055 Uiso 1 1 calc R U . . .
C17 C 0.7047(2) 0.24092(16) 0.22406(16) 0.0388(4) Uani 1 1 d . . . . .
H17 H 0.7770 0.2358 0.2476 0.047 Uiso 1 1 calc R U . . .
C42 C 1.14769(17) 0.83378(16) 0.16816(16) 0.0339(4) Uani 1 1 d . . . . .
H42 H 1.1237 0.8866 0.1509 0.041 Uiso 1 1 calc R U . . .
C34 C 0.76178(18) 1.01805(16) 0.40522(17) 0.0392(4) Uani 1 1 d . . . . .
H34 H 0.7077 0.9749 0.4229 0.047 Uiso 1 1 calc R U . . .
H34A H 0.7949 1.0935 0.4665 0.047 Uiso 1 1 calc R U . . .
C16 C 0.6093(2) 0.14565(15) 0.15266(16) 0.0433(5) Uani 1 1 d . . . . .
H16 H 0.6178 0.0767 0.1285 0.052 Uiso 1 1 calc R U . . .
C33 C 0.69818(19) 1.01677(16) 0.30533(19) 0.0430(5) Uani 1 1 d . . . . .
H33 H 0.6338 1.0424 0.3167 0.052 Uiso 1 1 calc R U . . .
H33A H 0.7501 1.0671 0.2929 0.052 Uiso 1 1 calc R U . . .
C41 C 1.10753(18) 0.63767(17) 0.41044(16) 0.0385(4) Uani 1 1 d . . . . .
H41 H 1.0972 0.6969 0.4707 0.046 Uiso 1 1 calc R U . . .
H41A H 1.1781 0.6687 0.4005 0.046 Uiso 1 1 calc R U . . .
C37 C 1.01594(18) 0.49399(16) 0.21617(16) 0.0378(4) Uani 1 1 d . . . . .
H37 H 0.9474 0.4623 0.1519 0.045 Uiso 1 1 calc R U . . .
H37A H 1.0833 0.5185 0.1987 0.045 Uiso 1 1 calc R U . . .
C39 C 1.12856(19) 0.4538(2) 0.3459(2) 0.0477(5) Uani 1 1 d . . . . .
H39 H 1.1313 0.3971 0.3647 0.057 Uiso 1 1 calc R U . . .
H39A H 1.1998 0.4766 0.3328 0.057 Uiso 1 1 calc R U . . .
C47 C 1.14377(19) 0.74019(18) 0.06436(16) 0.0414(5) Uani 1 1 d . . . . .
H47 H 1.0651 0.7054 0.0123 0.050 Uiso 1 1 calc R U . . .
H47A H 1.1641 0.6853 0.0789 0.050 Uiso 1 1 calc R U . . .
C43 C 1.26898(19) 0.89178(19) 0.24687(17) 0.0461(5) Uani 1 1 d . . . . .
H43 H 1.2941 0.8419 0.2672 0.055 Uiso 1 1 calc R U . . .
H43A H 1.2716 0.9548 0.3127 0.055 Uiso 1 1 calc R U . . .
C46 C 1.2252(2) 0.7775(2) 0.01497(17) 0.0484(5) Uani 1 1 d . . . . .
H46 H 1.2240 0.7136 -0.0492 0.058 Uiso 1 1 calc R U . . .
H46A H 1.1992 0.8253 -0.0081 0.058 Uiso 1 1 calc R U . . .
C23 C 0.4873(2) 0.88463(18) 0.49262(18) 0.0477(5) Uani 1 1 d . . . . .
H23 H 0.4181 0.9032 0.4929 0.072 Uiso 1 1 calc R U . . .
H23A H 0.5137 0.8924 0.4379 0.072 Uiso 1 1 calc R U . . .
H23B H 0.5468 0.9334 0.5632 0.072 Uiso 1 1 calc R U . . .
C38 C 1.0270(2) 0.40743(17) 0.24466(19) 0.0456(5) Uani 1 1 d . . . . .
H38 H 0.9565 0.3780 0.2555 0.055 Uiso 1 1 calc R U . . .
H38A H 1.0363 0.3471 0.1845 0.055 Uiso 1 1 calc R U . . .
C45 C 1.34421(19) 0.83748(19) 0.09328(18) 0.0444(5) Uani 1 1 d . . . . .
H45 H 1.3932 0.8659 0.0611 0.053 Uiso 1 1 calc R U . . .
H45A H 1.3739 0.7866 0.1083 0.053 Uiso 1 1 calc R U . . .
C40 C 1.1201(2) 0.5500(2) 0.43813(19) 0.0489(5) Uani 1 1 d . . . . .
H40 H 1.1893 0.5816 0.5017 0.059 Uiso 1 1 calc R U . . .
H40A H 1.0536 0.5253 0.4565 0.059 Uiso 1 1 calc R U . . .
C44 C 1.3505(2) 0.9309(2) 0.19769(19) 0.0553(6) Uani 1 1 d . . . . .
H44 H 1.3303 0.9865 0.1844 0.066 Uiso 1 1 calc R U . . .
H44A H 1.4295 0.9647 0.2490 0.066 Uiso 1 1 calc R U . . .
H44B H 0.515(2) 0.395(2) -0.023(2) 0.056(8) Uiso 1 1 d . . . . .
H44C H 0.705(3) 0.490(3) -0.042(3) 0.109(13) Uiso 1 1 d . . . . .

loop_
_atom_site_aniso_label
_atom_site_aniso_U_11
_atom_site_aniso_U_22
_atom_site_aniso_U_33
_atom_site_aniso_U_23
_atom_site_aniso_U_13
_atom_site_aniso_U_12
P1 0.0186(2) 0.02138(19) 0.01451(18) 0.00832(15) 0.00637(14) 0.00661(15)
P2 0.0244(2) 0.0385(2) 0.0195(2) 0.01280(18) 0.01156(17) 0.01446(19)
O1 0.0194(6) 0.0240(5) 0.0149(5) 0.0087(4) 0.0074(4) 0.0097(4)
O2 0.0236(6) 0.0212(5) 0.0190(5) 0.0087(4) 0.0055(4) 0.0086(4)
O3 0.0230(6) 0.0213(5) 0.0218(5) 0.0076(4) 0.0030(5) 0.0078(5)
O5 0.0246(6) 0.0322(6) 0.0194(5) 0.0093(5) 0.0075(4) 0.0086(5)
O8 0.0285(7) 0.0480(7) 0.0213(6) 0.0120(5) 0.0112(5) 0.0203(6)
O4 0.0276(7) 0.0434(7) 0.0208(6) 0.0137(5) 0.0124(5) 0.0053(6)
C1 0.0189(8) 0.0199(7) 0.0161(6) 0.0088(6) 0.0047(5) 0.0050(6)
C3 0.0175(8) 0.0225(7) 0.0196(7) 0.0122(6) 0.0063(6) 0.0067(6)
C4 0.0213(8) 0.0218(7) 0.0207(7) 0.0089(6) 0.0050(6) 0.0008(6)
O7 0.0382(8) 0.0364(7) 0.0316(6) 0.0158(6) 0.0202(6) 0.0147(6)
C2 0.0184(8) 0.0212(7) 0.0138(6) 0.0083(5) 0.0053(5) 0.0080(6)
O6 0.0306(7) 0.0604(9) 0.0206(6) 0.0164(6) 0.0116(5) 0.0218(6)
C25 0.0227(8) 0.0227(7) 0.0226(7) 0.0109(6) 0.0088(6) 0.0056(6)
C11 0.0242(8) 0.0225(7) 0.0153(6) 0.0087(6) 0.0076(6) 0.0030(6)
C9 0.0216(8) 0.0228(7) 0.0157(6) 0.0099(6) 0.0058(6) 0.0057(6)
C12 0.0256(9) 0.0263(8) 0.0166(7) 0.0088(6) 0.0074(6) 0.0040(6)
C24 0.0183(8) 0.0226(7) 0.0205(7) 0.0104(6) 0.0074(6) 0.0039(6)
C8 0.0260(9) 0.0273(8) 0.0187(7) 0.0114(6) 0.0074(6) 0.0025(7)
C19 0.0334(9) 0.0219(7) 0.0174(7) 0.0104(6) 0.0110(6) 0.0043(6)
C10 0.0246(8) 0.0242(7) 0.0168(7) 0.0088(6) 0.0057(6) 0.0049(6)
C29 0.0201(8) 0.0256(7) 0.0279(8) 0.0134(6) 0.0086(6) 0.0067(6)
C18 0.0382(10) 0.0257(8) 0.0269(8) 0.0154(7) 0.0145(7) 0.0099(7)
C26 0.0290(9) 0.0269(8) 0.0330(8) 0.0181(7) 0.0156(7) 0.0085(7)
C28 0.0230(9) 0.0313(8) 0.0367(9) 0.0169(7) 0.0153(7) 0.0107(7)
C14 0.0349(10) 0.0292(8) 0.0185(7) 0.0070(7) 0.0044(7) -0.0065(7)
C30 0.0232(8) 0.0216(7) 0.0259(7) 0.0127(6) 0.0095(6) 0.0063(6)
C31 0.0304(9) 0.0268(8) 0.0310(8) 0.0170(7) 0.0086(7) 0.0085(7)
C21 0.0289(10) 0.0397(10) 0.0215(8) 0.0086(7) 0.0093(7) 0.0136(8)
C36 0.0205(8) 0.0309(8) 0.0378(9) 0.0216(7) 0.0131(7) 0.0112(7)
C13 0.0246(9) 0.0374(9) 0.0216(8) 0.0123(7) 0.0046(7) -0.0005(7)
C6 0.0403(11) 0.0327(9) 0.0156(7) 0.0058(7) 0.0093(7) 0.0037(8)
C27 0.0275(9) 0.0319(8) 0.0339(9) 0.0181(7) 0.0168(7) 0.0083(7)
C7 0.0328(10) 0.0353(9) 0.0194(7) 0.0138(7) 0.0112(7) 0.0050(7)
C35 0.0288(9) 0.0249(8) 0.0307(8) 0.0109(7) 0.0093(7) 0.0073(7)
C5 0.0343(10) 0.0272(8) 0.0180(7) 0.0050(6) 0.0067(7) -0.0017(7)
C20 0.0437(11) 0.0241(8) 0.0177(7) 0.0091(6) 0.0111(7) 0.0016(7)
C15 0.0623(14) 0.0215(8) 0.0243(8) 0.0082(7) 0.0155(8) 0.0013(8)
C32 0.0335(10) 0.0369(9) 0.0469(11) 0.0268(9) 0.0102(8) 0.0149(8)
C22 0.0351(11) 0.0477(11) 0.0235(8) 0.0138(8) 0.0117(7) 0.0161(9)
C17 0.0576(13) 0.0335(9) 0.0394(10) 0.0239(8) 0.0238(9) 0.0224(9)
C42 0.0346(10) 0.0384(9) 0.0447(10) 0.0274(9) 0.0245(8) 0.0169(8)
C34 0.0428(12) 0.0308(9) 0.0432(11) 0.0140(8) 0.0194(9) 0.0179(8)
C16 0.0747(16) 0.0253(8) 0.0363(10) 0.0175(8) 0.0249(10) 0.0188(9)
C33 0.0436(12) 0.0351(10) 0.0595(13) 0.0268(10) 0.0196(10) 0.0222(9)
C41 0.0391(11) 0.0438(10) 0.0336(9) 0.0244(9) 0.0095(8) 0.0086(9)
C37 0.0424(11) 0.0335(9) 0.0390(10) 0.0190(8) 0.0093(8) 0.0194(8)
C39 0.0378(12) 0.0590(13) 0.0731(15) 0.0505(13) 0.0200(11) 0.0263(10)
C47 0.0379(12) 0.0448(11) 0.0334(10) 0.0154(9) 0.0184(8) 0.0039(9)
C43 0.0398(12) 0.0463(11) 0.0369(10) 0.0108(9) 0.0212(9) 0.0022(9)
C46 0.0450(13) 0.0618(14) 0.0362(10) 0.0223(10) 0.0241(9) 0.0105(11)
C23 0.0550(14) 0.0425(11) 0.0426(11) 0.0159(9) 0.0239(10) 0.0175(10)
C38 0.0505(13) 0.0381(10) 0.0577(13) 0.0286(10) 0.0170(10) 0.0242(10)
C45 0.0390(12) 0.0575(13) 0.0440(11) 0.0260(10) 0.0260(9) 0.0179(10)
C40 0.0417(13) 0.0656(14) 0.0511(12) 0.0444(12) 0.0095(10) 0.0129(11)
C44 0.0408(13) 0.0543(13) 0.0486(13) 0.0128(11) 0.0268(11) -0.0050(11)

_geom_special_details            
;
 All esds (except the esd in the dihedral angle between two l.s. planes)
 are estimated using the full covariance matrix.  The cell esds are taken
 into account individually in the estimation of esds in distances, angles
 and torsion angles; correlations between esds in cell parameters are only
 used when they are defined by crystal symmetry.  An approximate (isotropic)
 treatment of cell esds is used for estimating esds involving l.s. planes.
;

loop_
_geom_bond_atom_site_label_1
_geom_bond_atom_site_label_2
_geom_bond_distance
_geom_bond_site_symmetry_2
_geom_bond_publ_flag
P1 O2 1.4915(11) . ?
P1 O4 1.5274(12) . ?
P1 O3 1.5551(13) . ?
P1 O1 1.5713(11) . ?
P2 O6 1.4660(14) . ?
P2 O8 1.5486(12) . ?
P2 O7 1.5487(15) . ?
P2 O5 1.5784(13) . ?
O1 C2 1.4019(16) . ?
O3 H44B 0.82(3) . ?
O5 C12 1.398(2) . ?
O8 C21 1.479(2) . ?
O4 H44C 0.98(4) . ?
C1 C2 1.373(2) . ?
C1 C9 1.433(2) . ?
C1 C11 1.494(2) . ?
C3 C4 1.375(2) . ?
C3 C2 1.419(2) . ?
C3 C24 1.500(2) . ?
C4 C10 1.411(2) . ?
C4 H4 0.9500 . ?
O7 H7A 0.89(3) . ?
C25 C26 1.400(2) . ?
C25 C24 1.410(2) . ?
C25 C30 1.511(2) . ?
C11 C12 1.366(2) . ?
C11 C19 1.430(2) . ?
C9 C10 1.417(2) . ?
C9 C8 1.418(2) . ?
C12 C13 1.409(2) . ?
C24 C29 1.403(2) . ?
C8 C7 1.372(2) . ?
C8 H8 0.9500 . ?
C19 C18 1.415(3) . ?
C19 C20 1.428(2) . ?
C10 C5 1.425(2) . ?
C29 C28 1.391(2) . ?
C29 C36 1.519(2) . ?
C18 C17 1.370(2) . ?
C18 H18 0.9500 . ?
C26 C27 1.382(2) . ?
C26 H26 0.9500 . ?
C28 C27 1.395(2) . ?
C28 H28 0.9500 . ?
C14 C13 1.366(3) . ?
C14 C20 1.410(3) . ?
C14 H14 0.9500 . ?
C30 C35 1.536(2) . ?
C30 C31 1.538(2) . ?
C30 H30 1.0000 . ?
C31 C32 1.530(3) . ?
C31 H31 0.9900 . ?
C31 H31A 0.9900 . ?
C21 C23 1.495(3) . ?
C21 C22 1.511(3) . ?
C21 H21 0.98(2) . ?
C36 C41 1.521(3) . ?
C36 C37 1.531(3) . ?
C36 H36 1.0000 . ?
C13 H13 0.9500 . ?
C6 C5 1.359(3) . ?
C6 C7 1.409(3) . ?
C6 H6 0.9500 . ?
C27 C42 1.520(2) . ?
C7 H7 0.9500 . ?
C35 C34 1.524(3) . ?
C35 H35 0.9900 . ?
C35 H35A 0.9900 . ?
C5 H5 0.9500 . ?
C20 C15 1.420(3) . ?
C15 C16 1.351(3) . ?
C15 H15 0.9500 . ?
C32 C33 1.520(3) . ?
C32 H32 0.9900 . ?
C32 H32A 0.9900 . ?
C22 H22 0.9800 . ?
C22 H22A 0.9800 . ?
C22 H22B 0.9800 . ?
C17 C16 1.411(3) . ?
C17 H17 0.9500 . ?
C42 C43 1.518(3) . ?
C42 C47 1.523(3) . ?
C42 H42 1.0000 . ?
C34 C33 1.523(3) . ?
C34 H34 0.9900 . ?
C34 H34A 0.9900 . ?
C16 H16 0.9500 . ?
C33 H33 0.9900 . ?
C33 H33A 0.9900 . ?
C41 C40 1.539(3) . ?
C41 H41 0.9900 . ?
C41 H41A 0.9900 . ?
C37 C38 1.526(3) . ?
C37 H37 0.9900 . ?
C37 H37A 0.9900 . ?
C39 C40 1.512(4) . ?
C39 C38 1.521(3) . ?
C39 H39 0.9900 . ?
C39 H39A 0.9900 . ?
C47 C46 1.531(3) . ?
C47 H47 0.9900 . ?
C47 H47A 0.9900 . ?
C43 C44 1.540(3) . ?
C43 H43 0.9900 . ?
C43 H43A 0.9900 . ?
C46 C45 1.495(3) . ?
C46 H46 0.9900 . ?
C46 H46A 0.9900 . ?
C23 H23 0.9800 . ?
C23 H23A 0.9800 . ?
C23 H23B 0.9800 . ?
C38 H38 0.9900 . ?
C38 H38A 0.9900 . ?
C45 C44 1.516(3) . ?
C45 H45 0.9900 . ?
C45 H45A 0.9900 . ?
C40 H40 0.9900 . ?
C40 H40A 0.9900 . ?
C44 H44 0.9900 . ?
C44 H44A 0.9900 . ?

loop_
_geom_angle_atom_site_label_1
_geom_angle_atom_site_label_2
_geom_angle_atom_site_label_3
_geom_angle
_geom_angle_site_symmetry_1
_geom_angle_site_symmetry_3
_geom_angle_publ_flag
O2 P1 O4 114.13(7) . . ?
O2 P1 O3 112.80(7) . . ?
O4 P1 O3 109.94(7) . . ?
O2 P1 O1 111.86(6) . . ?
O4 P1 O1 103.96(7) . . ?
O3 P1 O1 103.27(6) . . ?
O6 P2 O8 111.57(7) . . ?
O6 P2 O7 116.64(8) . . ?
O8 P2 O7 105.94(8) . . ?
O6 P2 O5 113.36(8) . . ?
O8 P2 O5 101.38(7) . . ?
O7 P2 O5 106.59(7) . . ?
C2 O1 P1 124.50(9) . . ?
P1 O3 H44B 112.3(19) . . ?
C12 O5 P2 128.32(10) . . ?
C21 O8 P2 120.84(11) . . ?
P1 O4 H44C 108(2) . . ?
C2 C1 C9 117.87(14) . . ?
C2 C1 C11 119.66(13) . . ?
C9 C1 C11 122.36(13) . . ?
C4 C3 C2 116.95(14) . . ?
C4 C3 C24 121.11(14) . . ?
C2 C3 C24 121.95(13) . . ?
C3 C4 C10 122.17(14) . . ?
C3 C4 H4 118.9 . . ?
C10 C4 H4 118.9 . . ?
P2 O7 H7A 114.5(19) . . ?
C1 C2 O1 118.69(13) . . ?
C1 C2 C3 124.10(13) . . ?
O1 C2 C3 117.12(13) . . ?
C26 C25 C24 118.42(15) . . ?
C26 C25 C30 119.30(14) . . ?
C24 C25 C30 122.28(14) . . ?
C12 C11 C19 117.79(15) . . ?
C12 C11 C1 120.55(14) . . ?
C19 C11 C1 121.66(14) . . ?
C10 C9 C8 118.56(13) . . ?
C10 C9 C1 119.38(14) . . ?
C8 C9 C1 122.06(14) . . ?
C11 C12 O5 118.25(14) . . ?
C11 C12 C13 123.13(16) . . ?
O5 C12 C13 118.30(15) . . ?
C29 C24 C25 120.52(14) . . ?
C29 C24 C3 119.61(14) . . ?
C25 C24 C3 119.82(14) . . ?
C7 C8 C9 120.77(15) . . ?
C7 C8 H8 119.6 . . ?
C9 C8 H8 119.6 . . ?
C18 C19 C20 118.43(16) . . ?
C18 C19 C11 121.94(15) . . ?
C20 C19 C11 119.57(16) . . ?
C4 C10 C9 119.44(14) . . ?
C4 C10 C5 121.49(15) . . ?
C9 C10 C5 119.07(15) . . ?
C28 C29 C24 118.59(15) . . ?
C28 C29 C36 119.53(15) . . ?
C24 C29 C36 121.85(14) . . ?
C17 C18 C19 120.94(18) . . ?
C17 C18 H18 119.5 . . ?
C19 C18 H18 119.5 . . ?
C27 C26 C25 122.07(15) . . ?
C27 C26 H26 119.0 . . ?
C25 C26 H26 119.0 . . ?
C29 C28 C27 122.13(16) . . ?
C29 C28 H28 118.9 . . ?
C27 C28 H28 118.9 . . ?
C13 C14 C20 120.81(16) . . ?
C13 C14 H14 119.6 . . ?
C20 C14 H14 119.6 . . ?
C25 C30 C35 112.50(14) . . ?
C25 C30 C31 112.61(13) . . ?
C35 C30 C31 109.65(13) . . ?
C25 C30 H30 107.3 . . ?
C35 C30 H30 107.3 . . ?
C31 C30 H30 107.3 . . ?
C32 C31 C30 111.02(15) . . ?
C32 C31 H31 109.4 . . ?
C30 C31 H31 109.4 . . ?
C32 C31 H31A 109.4 . . ?
C30 C31 H31A 109.4 . . ?
H31 C31 H31A 108.0 . . ?
O8 C21 C23 106.05(16) . . ?
O8 C21 C22 107.58(15) . . ?
C23 C21 C22 114.30(16) . . ?
O8 C21 H21 107.6(14) . . ?
C23 C21 H21 106.9(14) . . ?
C22 C21 H21 114.0(14) . . ?
C29 C36 C41 110.90(15) . . ?
C29 C36 C37 112.35(15) . . ?
C41 C36 C37 110.44(15) . . ?
C29 C36 H36 107.6 . . ?
C41 C36 H36 107.6 . . ?
C37 C36 H36 107.6 . . ?
C14 C13 C12 119.03(18) . . ?
C14 C13 H13 120.5 . . ?
C12 C13 H13 120.5 . . ?
C5 C6 C7 120.11(15) . . ?
C5 C6 H6 119.9 . . ?
C7 C6 H6 119.9 . . ?
C26 C27 C28 118.24(15) . . ?
C26 C27 C42 120.19(15) . . ?
C28 C27 C42 121.55(16) . . ?
C8 C7 C6 120.50(16) . . ?
C8 C7 H7 119.7 . . ?
C6 C7 H7 119.7 . . ?
C34 C35 C30 111.66(15) . . ?
C34 C35 H35 109.3 . . ?
C30 C35 H35 109.3 . . ?
C34 C35 H35A 109.3 . . ?
C30 C35 H35A 109.3 . . ?
H35 C35 H35A 107.9 . . ?
C6 C5 C10 120.91(16) . . ?
C6 C5 H5 119.5 . . ?
C10 C5 H5 119.5 . . ?
C14 C20 C15 122.09(17) . . ?
C14 C20 C19 119.16(16) . . ?
C15 C20 C19 118.73(18) . . ?
C16 C15 C20 121.28(18) . . ?
C16 C15 H15 119.4 . . ?
C20 C15 H15 119.4 . . ?
C33 C32 C31 111.59(16) . . ?
C33 C32 H32 109.3 . . ?
C31 C32 H32 109.3 . . ?
C33 C32 H32A 109.3 . . ?
C31 C32 H32A 109.3 . . ?
H32 C32 H32A 108.0 . . ?
C21 C22 H22 109.5 . . ?
C21 C22 H22A 109.5 . . ?
H22 C22 H22A 109.5 . . ?
C21 C22 H22B 109.5 . . ?
H22 C22 H22B 109.5 . . ?
H22A C22 H22B 109.5 . . ?
C18 C17 C16 120.3(2) . . ?
C18 C17 H17 119.8 . . ?
C16 C17 H17 119.8 . . ?
C43 C42 C27 111.70(16) . . ?
C43 C42 C47 109.88(16) . . ?
C27 C42 C47 111.91(16) . . ?
C43 C42 H42 107.7 . . ?
C27 C42 H42 107.7 . . ?
C47 C42 H42 107.7 . . ?
C33 C34 C35 111.06(16) . . ?
C33 C34 H34 109.4 . . ?
C35 C34 H34 109.4 . . ?
C33 C34 H34A 109.4 . . ?
C35 C34 H34A 109.4 . . ?
H34 C34 H34A 108.0 . . ?
C15 C16 C17 120.29(18) . . ?
C15 C16 H16 119.9 . . ?
C17 C16 H16 119.9 . . ?
C32 C33 C34 111.43(16) . . ?
C32 C33 H33 109.3 . . ?
C34 C33 H33 109.3 . . ?
C32 C33 H33A 109.3 . . ?
C34 C33 H33A 109.3 . . ?
H33 C33 H33A 108.0 . . ?
C36 C41 C40 111.41(17) . . ?
C36 C41 H41 109.3 . . ?
C40 C41 H41 109.3 . . ?
C36 C41 H41A 109.3 . . ?
C40 C41 H41A 109.3 . . ?
H41 C41 H41A 108.0 . . ?
C38 C37 C36 111.31(17) . . ?
C38 C37 H37 109.4 . . ?
C36 C37 H37 109.4 . . ?
C38 C37 H37A 109.4 . . ?
C36 C37 H37A 109.4 . . ?
H37 C37 H37A 108.0 . . ?
C40 C39 C38 110.75(17) . . ?
C40 C39 H39 109.5 . . ?
C38 C39 H39 109.5 . . ?
C40 C39 H39A 109.5 . . ?
C38 C39 H39A 109.5 . . ?
H39 C39 H39A 108.1 . . ?
C42 C47 C46 112.19(17) . . ?
C42 C47 H47 109.2 . . ?
C46 C47 H47 109.2 . . ?
C42 C47 H47A 109.2 . . ?
C46 C47 H47A 109.2 . . ?
H47 C47 H47A 107.9 . . ?
C42 C43 C44 111.02(19) . . ?
C42 C43 H43 109.4 . . ?
C44 C43 H43 109.4 . . ?
C42 C43 H43A 109.4 . . ?
C44 C43 H43A 109.4 . . ?
H43 C43 H43A 108.0 . . ?
C45 C46 C47 111.26(18) . . ?
C45 C46 H46 109.4 . . ?
C47 C46 H46 109.4 . . ?
C45 C46 H46A 109.4 . . ?
C47 C46 H46A 109.4 . . ?
H46 C46 H46A 108.0 . . ?
C21 C23 H23 109.5 . . ?
C21 C23 H23A 109.5 . . ?
H23 C23 H23A 109.5 . . ?
C21 C23 H23B 109.5 . . ?
H23 C23 H23B 109.5 . . ?
H23A C23 H23B 109.5 . . ?
C39 C38 C37 111.20(18) . . ?
C39 C38 H38 109.4 . . ?
C37 C38 H38 109.4 . . ?
C39 C38 H38A 109.4 . . ?
C37 C38 H38A 109.4 . . ?
H38 C38 H38A 108.0 . . ?
C46 C45 C44 112.11(19) . . ?
C46 C45 H45 109.2 . . ?
C44 C45 H45 109.2 . . ?
C46 C45 H45A 109.2 . . ?
C44 C45 H45A 109.2 . . ?
H45 C45 H45A 107.9 . . ?
C39 C40 C41 111.73(17) . . ?
C39 C40 H40 109.3 . . ?
C41 C40 H40 109.3 . . ?
C39 C40 H40A 109.3 . . ?
C41 C40 H40A 109.3 . . ?
H40 C40 H40A 107.9 . . ?
C45 C44 C43 111.11(19) . . ?
C45 C44 H44 109.4 . . ?
C43 C44 H44 109.4 . . ?
C45 C44 H44A 109.4 . . ?
C43 C44 H44A 109.4 . . ?
H44 C44 H44A 108.0 . . ?

loop_
_geom_torsion_atom_site_label_1
_geom_torsion_atom_site_label_2
_geom_torsion_atom_site_label_3
_geom_torsion_atom_site_label_4
_geom_torsion
_geom_torsion_site_symmetry_1
_geom_torsion_site_symmetry_2
_geom_torsion_site_symmetry_3
_geom_torsion_site_symmetry_4
_geom_torsion_publ_flag
O2 P1 O1 C2 -1.23(13) . . . . ?
O4 P1 O1 C2 122.38(12) . . . . ?
O3 P1 O1 C2 -122.81(12) . . . . ?
O6 P2 O5 C12 49.44(15) . . . . ?
O8 P2 O5 C12 169.14(13) . . . . ?
O7 P2 O5 C12 -80.23(15) . . . . ?
O6 P2 O8 C21 -179.54(14) . . . . ?
O7 P2 O8 C21 -51.64(15) . . . . ?
O5 P2 O8 C21 59.49(15) . . . . ?
C2 C3 C4 C10 1.3(2) . . . . ?
C24 C3 C4 C10 -179.12(14) . . . . ?
C9 C1 C2 O1 175.46(13) . . . . ?
C11 C1 C2 O1 -8.3(2) . . . . ?
C9 C1 C2 C3 -0.9(2) . . . . ?
C11 C1 C2 C3 175.33(14) . . . . ?
P1 O1 C2 C1 93.10(15) . . . . ?
P1 O1 C2 C3 -90.28(15) . . . . ?
C4 C3 C2 C1 -1.3(2) . . . . ?
C24 C3 C2 C1 179.12(14) . . . . ?
C4 C3 C2 O1 -177.74(13) . . . . ?
C24 C3 C2 O1 2.7(2) . . . . ?
C2 C1 C11 C12 -108.20(17) . . . . ?
C9 C1 C11 C12 67.9(2) . . . . ?
C2 C1 C11 C19 70.88(19) . . . . ?
C9 C1 C11 C19 -113.07(17) . . . . ?
C2 C1 C9 C10 3.1(2) . . . . ?
C11 C1 C9 C10 -172.98(14) . . . . ?
C2 C1 C9 C8 -177.26(14) . . . . ?
C11 C1 C9 C8 6.6(2) . . . . ?
C19 C11 C12 O5 165.69(13) . . . . ?
C1 C11 C12 O5 -15.2(2) . . . . ?
C19 C11 C12 C13 -7.8(2) . . . . ?
C1 C11 C12 C13 171.33(14) . . . . ?
P2 O5 C12 C11 113.33(15) . . . . ?
P2 O5 C12 C13 -72.88(19) . . . . ?
C26 C25 C24 C29 -1.7(2) . . . . ?
C30 C25 C24 C29 177.93(15) . . . . ?
C26 C25 C24 C3 175.79(14) . . . . ?
C30 C25 C24 C3 -4.6(2) . . . . ?
C4 C3 C24 C29 104.93(18) . . . . ?
C2 C3 C24 C29 -75.53(19) . . . . ?
C4 C3 C24 C25 -72.6(2) . . . . ?
C2 C3 C24 C25 106.95(17) . . . . ?
C10 C9 C8 C7 2.1(2) . . . . ?
C1 C9 C8 C7 -177.48(16) . . . . ?
C12 C11 C19 C18 -172.94(14) . . . . ?
C1 C11 C19 C18 8.0(2) . . . . ?
C12 C11 C19 C20 4.2(2) . . . . ?
C1 C11 C19 C20 -174.94(13) . . . . ?
C3 C4 C10 C9 0.9(2) . . . . ?
C3 C4 C10 C5 -178.47(16) . . . . ?
C8 C9 C10 C4 177.21(15) . . . . ?
C1 C9 C10 C4 -3.2(2) . . . . ?
C8 C9 C10 C5 -3.4(2) . . . . ?
C1 C9 C10 C5 176.22(15) . . . . ?
C25 C24 C29 C28 2.0(2) . . . . ?
C3 C24 C29 C28 -175.56(15) . . . . ?
C25 C24 C29 C36 -179.83(15) . . . . ?
C3 C24 C29 C36 2.7(2) . . . . ?
C20 C19 C18 C17 -2.0(2) . . . . ?
C11 C19 C18 C17 175.16(15) . . . . ?
C24 C25 C26 C27 0.9(3) . . . . ?
C30 C25 C26 C27 -178.78(16) . . . . ?
C24 C29 C28 C27 -1.4(3) . . . . ?
C36 C29 C28 C27 -179.63(16) . . . . ?
C26 C25 C30 C35 -75.39(19) . . . . ?
C24 C25 C30 C35 104.97(17) . . . . ?
C26 C25 C30 C31 49.1(2) . . . . ?
C24 C25 C30 C31 -130.50(16) . . . . ?
C25 C30 C31 C32 177.76(14) . . . . ?
C35 C30 C31 C32 -56.16(19) . . . . ?
P2 O8 C21 C23 111.45(16) . . . . ?
P2 O8 C21 C22 -125.84(14) . . . . ?
C28 C29 C36 C41 73.8(2) . . . . ?
C24 C29 C36 C41 -104.39(18) . . . . ?
C28 C29 C36 C37 -50.3(2) . . . . ?
C24 C29 C36 C37 131.48(17) . . . . ?
C20 C14 C13 C12 2.1(3) . . . . ?
C11 C12 C13 C14 4.8(3) . . . . ?
O5 C12 C13 C14 -168.69(15) . . . . ?
C25 C26 C27 C28 -0.3(3) . . . . ?
C25 C26 C27 C42 178.38(17) . . . . ?
C29 C28 C27 C26 0.5(3) . . . . ?
C29 C28 C27 C42 -178.11(17) . . . . ?
C9 C8 C7 C6 0.4(3) . . . . ?
C5 C6 C7 C8 -1.7(3) . . . . ?
C25 C30 C35 C34 -177.22(15) . . . . ?
C31 C30 C35 C34 56.64(19) . . . . ?
C7 C6 C5 C10 0.3(3) . . . . ?
C4 C10 C5 C6 -178.39(18) . . . . ?
C9 C10 C5 C6 2.2(3) . . . . ?
C13 C14 C20 C15 173.05(17) . . . . ?
C13 C14 C20 C19 -5.3(2) . . . . ?
C18 C19 C20 C14 179.39(15) . . . . ?
C11 C19 C20 C14 2.2(2) . . . . ?
C18 C19 C20 C15 0.9(2) . . . . ?
C11 C19 C20 C15 -176.28(14) . . . . ?
C14 C20 C15 C16 -177.76(17) . . . . ?
C19 C20 C15 C16 0.7(3) . . . . ?
C30 C31 C32 C33 56.1(2) . . . . ?
C19 C18 C17 C16 1.4(3) . . . . ?
C26 C27 C42 C43 114.7(2) . . . . ?
C28 C27 C42 C43 -66.7(2) . . . . ?
C26 C27 C42 C47 -121.62(19) . . . . ?
C28 C27 C42 C47 57.0(2) . . . . ?
C30 C35 C34 C33 -56.3(2) . . . . ?
C20 C15 C16 C17 -1.2(3) . . . . ?
C18 C17 C16 C15 0.2(3) . . . . ?
C31 C32 C33 C34 -55.1(2) . . . . ?
C35 C34 C33 C32 54.9(2) . . . . ?
C29 C36 C41 C40 -179.98(16) . . . . ?
C37 C36 C41 C40 -54.8(2) . . . . ?
C29 C36 C37 C38 -179.83(16) . . . . ?
C41 C36 C37 C38 55.8(2) . . . . ?
C43 C42 C47 C46 -55.9(2) . . . . ?
C27 C42 C47 C46 179.40(18) . . . . ?
C27 C42 C43 C44 -179.04(18) . . . . ?
C47 C42 C43 C44 56.1(2) . . . . ?
C42 C47 C46 C45 55.0(3) . . . . ?
C40 C39 C38 C37 56.1(2) . . . . ?
C36 C37 C38 C39 -56.6(2) . . . . ?
C47 C46 C45 C44 -54.0(3) . . . . ?
C38 C39 C40 C41 -55.4(2) . . . . ?
C36 C41 C40 C39 55.3(2) . . . . ?
C46 C45 C44 C43 54.8(3) . . . . ?
C42 C43 C44 C45 -56.0(3) . . . . ?

_refine_diff_density_max         0.736
_refine_diff_density_min         -0.403
_refine_diff_density_rms         0.064

_shelxl_version_number           2014/6

_shelx_res_file                  
;
TITL _20170127-1
REM  Yadorkari-X generated
CELL 0.71075 12.7831 14.6459 14.7998 116.2315 101.8958 102.2630
ZERR 2.0 0.0018 0.0016 0.0021 0.0110 0.0130 0.0198
LATT 1

REM  SPGR P-1 triclinic
SFAC C H O P
UNIT 94 112 16 4
SIZE 0.15 0.13 0.12
TEMP -180.0
L.S. 10
FMAP 2
PLAN -25
ACTA
CONF
LIST 4
WPDB -1
BOND $H
MERG 2

WGHT    0.098600    0.598600
FVAR       7.16660
P1    4    0.656946    0.519461    0.088924    11.00000    0.01856    0.02138 =
         0.01451    0.00832    0.00637    0.00661
P2    4    0.404286    0.625663    0.263439    11.00000    0.02436    0.03855 =
         0.01955    0.01280    0.01156    0.01446
O1    3    0.730300    0.521163    0.189275    11.00000    0.01936    0.02401 =
         0.01492    0.00869    0.00739    0.00974
O2    3    0.598263    0.600626    0.119763    11.00000    0.02363    0.02116 =
         0.01900    0.00874    0.00553    0.00858
O3    3    0.572336    0.400580    0.018769    11.00000    0.02296    0.02133 =
         0.02182    0.00761    0.00295    0.00775
O5    3    0.442020    0.549736    0.302733    11.00000    0.02456    0.03222 =
         0.01944    0.00927    0.00749    0.00855
O8    3    0.375058    0.701849    0.359448    11.00000    0.02854    0.04804 =
         0.02126    0.01196    0.01122    0.02027
O4    3    0.742154    0.539215    0.035080    11.00000    0.02759    0.04344 =
         0.02081    0.01365    0.01242    0.00525
C1    1    0.668930    0.557279    0.339602    11.00000    0.01890    0.01990 =
         0.01613    0.00883    0.00471    0.00499
C3    1    0.832849    0.692557    0.352589    11.00000    0.01753    0.02250 =
         0.01961    0.01218    0.00626    0.00666
C4    1    0.846237    0.759823    0.457936    11.00000    0.02128    0.02179 =
         0.02067    0.00886    0.00503    0.00085
AFIX  43
H4    2    0.905494    0.828583    0.497822    11.00000   -1.20000
AFIX   0
O7    3    0.513073    0.696943    0.263821    11.00000    0.03820    0.03643 =
         0.03159    0.01576    0.02018    0.01472
H7A   2    0.538630    0.661972    0.211980    11.00000    0.06502
C2    1    0.741712    0.591637    0.295505    11.00000    0.01840    0.02123 =
         0.01381    0.00831    0.00526    0.00802
O6    3    0.305922    0.566716    0.163833    11.00000    0.03063    0.06043 =
         0.02055    0.01637    0.01155    0.02182
C25   1    0.902276    0.806125    0.275238    11.00000    0.02266    0.02266 =
         0.02258    0.01092    0.00876    0.00560
C11   1    0.570337    0.453267    0.270117    11.00000    0.02417    0.02248 =
         0.01535    0.00872    0.00762    0.00299
C9    1    0.687241    0.627122    0.450557    11.00000    0.02157    0.02280 =
         0.01575    0.00995    0.00579    0.00567
C12   1    0.461670    0.453831    0.243804    11.00000    0.02560    0.02626 =
         0.01662    0.00876    0.00736    0.00403
C24   1    0.910950    0.725491    0.300937    11.00000    0.01835    0.02265 =
         0.02050    0.01036    0.00743    0.00395
C8    1    0.619739    0.596838    0.504440    11.00000    0.02602    0.02734 =
         0.01871    0.01143    0.00740    0.00247
AFIX  43
H8    2    0.562332    0.527117    0.467255    11.00000   -1.20000
AFIX   0
C19   1    0.585955    0.350496    0.227764    11.00000    0.03336    0.02190 =
         0.01741    0.01036    0.01102    0.00426
C10   1    0.774863    0.730082    0.508737    11.00000    0.02459    0.02417 =
         0.01679    0.00881    0.00567    0.00486
C29   1    0.995060    0.678693    0.282426    11.00000    0.02009    0.02559 =
         0.02789    0.01337    0.00864    0.00669
C18   1    0.693295    0.340746    0.259642    11.00000    0.03818    0.02565 =
         0.02693    0.01536    0.01451    0.00990
AFIX  43
H18   2    0.758419    0.404324    0.306386    11.00000   -1.20000
AFIX   0
C26   1    0.981277    0.840192    0.233735    11.00000    0.02899    0.02688 =
         0.03297    0.01805    0.01564    0.00854
AFIX  43
H26   2    0.976694    0.895224    0.217140    11.00000   -1.20000
AFIX   0
C28   1    1.071599    0.715947    0.241374    11.00000    0.02302    0.03126 =
         0.03671    0.01691    0.01533    0.01066
AFIX  43
H28   2    1.129745    0.685665    0.230172    11.00000   -1.20000
AFIX   0
C14   1    0.382229    0.262008    0.122968    11.00000    0.03487    0.02922 =
         0.01853    0.00701    0.00438   -0.00649
AFIX  43
H14   2    0.319404    0.198643    0.069837    11.00000   -1.20000
AFIX   0
C30   1    0.810628    0.856031    0.290408    11.00000    0.02316    0.02165 =
         0.02591    0.01273    0.00946    0.00635
AFIX  13
H30   2    0.752967    0.810140    0.303703    11.00000   -1.20000
AFIX   0
C31   1    0.748106    0.856699    0.190180    11.00000    0.03044    0.02679 =
         0.03095    0.01705    0.00862    0.00846
AFIX  23
H31   2    0.803109    0.900625    0.173946    11.00000   -1.20000
H31A  2    0.715175    0.781692    0.128093    11.00000   -1.20000
AFIX   0
C21   1    0.462102    0.769988    0.467987    11.00000    0.02887    0.03969 =
         0.02148    0.00859    0.00928    0.01358
H21   2    0.531865    0.753299    0.463933    11.00000    0.04338
C36   1    1.006535    0.591429    0.308905    11.00000    0.02053    0.03091 =
         0.03784    0.02157    0.01310    0.01119
AFIX  13
H36   2    0.936116    0.564947    0.322708    11.00000   -1.20000
AFIX   0
C13   1    0.367012    0.359938    0.167634    11.00000    0.02464    0.03736 =
         0.02161    0.01232    0.00457   -0.00048
AFIX  43
H13   2    0.293691    0.364698    0.147652    11.00000   -1.20000
AFIX   0
C6    1    0.720573    0.771101    0.666007    11.00000    0.04027    0.03272 =
         0.01564    0.00581    0.00932    0.00372
AFIX  43
H6    2    0.730155    0.819915    0.738256    11.00000   -1.20000
AFIX   0
C27   1    1.065732    0.796301    0.216136    11.00000    0.02749    0.03189 =
         0.03391    0.01810    0.01682    0.00830
C7    1    0.636370    0.667043    0.609624    11.00000    0.03275    0.03527 =
         0.01937    0.01379    0.01125    0.00502
AFIX  43
H7    2    0.590784    0.645357    0.644731    11.00000   -1.20000
AFIX   0
C35   1    0.856517    0.971337    0.388169    11.00000    0.02876    0.02490 =
         0.03075    0.01091    0.00935    0.00729
AFIX  23
H35   2    0.893860    0.969900    0.452917    11.00000   -1.20000
H35A  2    0.914576    1.018837    0.377813    11.00000   -1.20000
AFIX   0
C5    1    0.788106    0.801741    0.617181    11.00000    0.03428    0.02720 =
         0.01797    0.00498    0.00666   -0.00169
AFIX  43
H5    2    0.844911    0.871902    0.655908    11.00000   -1.20000
AFIX   0
C20   1    0.490070    0.253798    0.154756    11.00000    0.04373    0.02413 =
         0.01773    0.00908    0.01110    0.00164
C15   1    0.506079    0.152092    0.118543    11.00000    0.06227    0.02147 =
         0.02426    0.00824    0.01547    0.00128
AFIX  43
H15   2    0.442982    0.087336    0.069387    11.00000   -1.20000
AFIX   0
C32   1    0.653076    0.903646    0.207154    11.00000    0.03350    0.03689 =
         0.04687    0.02681    0.01022    0.01487
AFIX  23
H32   2    0.616996    0.906646    0.143037    11.00000   -1.20000
H32A  2    0.594064    0.855336    0.215854    11.00000   -1.20000
AFIX   0
C22   1    0.413771    0.746359    0.543435    11.00000    0.03508    0.04773 =
         0.02349    0.01376    0.01174    0.01615
AFIX 137
H22   2    0.396424    0.669330    0.520349    11.00000   -1.50000
H22A  2    0.343867    0.763893    0.542635    11.00000   -1.50000
H22B  2    0.469679    0.790529    0.616250    11.00000   -1.50000
AFIX   0
C17   1    0.704661    0.240923    0.224061    11.00000    0.05765    0.03354 =
         0.03938    0.02390    0.02378    0.02236
AFIX  43
H17   2    0.777044    0.235809    0.247558    11.00000   -1.20000
AFIX   0
C42   1    1.147695    0.833783    0.168159    11.00000    0.03463    0.03841 =
         0.04474    0.02738    0.02453    0.01690
AFIX  13
H42   2    1.123716    0.886603    0.150950    11.00000   -1.20000
AFIX   0
C34   1    0.761782    1.018054    0.405222    11.00000    0.04284    0.03080 =
         0.04324    0.01399    0.01939    0.01787
AFIX  23
H34   2    0.707689    0.974934    0.422877    11.00000   -1.20000
H34A  2    0.794911    1.093537    0.466462    11.00000   -1.20000
AFIX   0
C16   1    0.609326    0.145646    0.152656    11.00000    0.07471    0.02526 =
         0.03633    0.01749    0.02487    0.01880
AFIX  43
H16   2    0.617780    0.076690    0.128473    11.00000   -1.20000
AFIX   0
C33   1    0.698185    1.016771    0.305326    11.00000    0.04357    0.03514 =
         0.05950    0.02684    0.01960    0.02223
AFIX  23
H33   2    0.633784    1.042444    0.316697    11.00000   -1.20000
H33A  2    0.750119    1.067142    0.292948    11.00000   -1.20000
AFIX   0
C41   1    1.107535    0.637672    0.410444    11.00000    0.03911    0.04385 =
         0.03361    0.02442    0.00953    0.00856
AFIX  23
H41   2    1.097160    0.696919    0.470745    11.00000   -1.20000
H41A  2    1.178058    0.668678    0.400523    11.00000   -1.20000
AFIX   0
C37   1    1.015940    0.493991    0.216168    11.00000    0.04243    0.03354 =
         0.03904    0.01899    0.00931    0.01937
AFIX  23
H37   2    0.947442    0.462321    0.151934    11.00000   -1.20000
H37A  2    1.083287    0.518518    0.198667    11.00000   -1.20000
AFIX   0
C39   1    1.128556    0.453815    0.345889    11.00000    0.03783    0.05897 =
         0.07308    0.05049    0.02004    0.02627
AFIX  23
H39   2    1.131286    0.397122    0.364661    11.00000   -1.20000
H39A  2    1.199822    0.476590    0.332762    11.00000   -1.20000
AFIX   0
C47   1    1.143768    0.740189    0.064361    11.00000    0.03789    0.04481 =
         0.03344    0.01540    0.01844    0.00389
AFIX  23
H47   2    1.065108    0.705398    0.012314    11.00000   -1.20000
H47A  2    1.164148    0.685273    0.078910    11.00000   -1.20000
AFIX   0
C43   1    1.268978    0.891779    0.246875    11.00000    0.03976    0.04625 =
         0.03690    0.01084    0.02119    0.00216
AFIX  23
H43   2    1.294076    0.841925    0.267179    11.00000   -1.20000
H43A  2    1.271584    0.954807    0.312653    11.00000   -1.20000
AFIX   0
C46   1    1.225206    0.777546    0.014970    11.00000    0.04497    0.06182 =
         0.03619    0.02228    0.02408    0.01049
AFIX  23
H46   2    1.223986    0.713618   -0.049178    11.00000   -1.20000
H46A  2    1.199206    0.825302   -0.008146    11.00000   -1.20000
AFIX   0
C23   1    0.487347    0.884628    0.492622    11.00000    0.05501    0.04249 =
         0.04264    0.01588    0.02394    0.01753
AFIX 137
H23   2    0.418095    0.903190    0.492933    11.00000   -1.50000
H23A  2    0.513726    0.892436    0.437913    11.00000   -1.50000
H23B  2    0.546763    0.933385    0.563163    11.00000   -1.50000
AFIX   0
C38   1    1.027018    0.407430    0.244657    11.00000    0.05047    0.03812 =
         0.05769    0.02863    0.01700    0.02418
AFIX  23
H38   2    0.956521    0.377970    0.255526    11.00000   -1.20000
H38A  2    1.036261    0.347081    0.184489    11.00000   -1.20000
AFIX   0
C45   1    1.344215    0.837482    0.093280    11.00000    0.03898    0.05749 =
         0.04399    0.02597    0.02604    0.01789
AFIX  23
H45   2    1.393222    0.865901    0.061095    11.00000   -1.20000
H45A  2    1.373945    0.786622    0.108271    11.00000   -1.20000
AFIX   0
C40   1    1.120122    0.550013    0.438130    11.00000    0.04171    0.06559 =
         0.05110    0.04436    0.00950    0.01287
AFIX  23
H40   2    1.189335    0.581635    0.501705    11.00000   -1.20000
H40A  2    1.053608    0.525308    0.456543    11.00000   -1.20000
AFIX   0
C44   1    1.350510    0.930877    0.197686    11.00000    0.04081    0.05429 =
         0.04858    0.01279    0.02675   -0.00498
AFIX  23
H44   2    1.330256    0.986505    0.184374    11.00000   -1.20000
H44A  2    1.429491    0.964726    0.248980    11.00000   -1.20000
AFIX   0
H44B  2    0.514880    0.394805   -0.023263    11.00000    0.05610
H44C  2    0.704797    0.489873   -0.042369    11.00000    0.10947

HKLF 4 1 1 0 0 0 -1 0 0 1 -1

REM  _20170127-1
REM R1 =  0.0477 for    8336 Fo > 4sig(Fo)  and  0.0538 for all    9800 data
REM    532 parameters refined using      0 restraints

END

WGHT      0.0986      0.5985

REM Highest difference peak  0.736,  deepest hole -0.403,  1-sigma level  0.064
Q1    1   1.2203  0.9324  0.2242  11.00000  0.05    0.74
Q2    1   1.2022  0.8260  0.2080  11.00000  0.05    0.59
Q3    1   1.2968  0.8865  0.0690  11.00000  0.05    0.52
Q4    1   1.2817  0.7729  0.0587  11.00000  0.05    0.49
Q5    1   1.1048  0.7815  0.2546  11.00000  0.05    0.45
Q6    1   0.7026  0.8920  0.1865  11.00000  0.05    0.40
Q7    1   0.3768  0.5890  0.1929  11.00000  0.05    0.39
Q8    1   1.0384  0.8391  0.2603  11.00000  0.05    0.38
Q9    1   0.7800  0.7645  0.5600  11.00000  0.05    0.37
Q10   1   1.0033  0.6397  0.3002  11.00000  0.05    0.37
Q11   1   0.8729  0.7086  0.3219  11.00000  0.05    0.35
Q12   1   0.8442  0.7267  0.4097  11.00000  0.05    0.35
Q13   1   0.0398  0.1063  0.0668  11.00000  0.05    0.34
Q14   1   0.9221  0.7804  0.3043  11.00000  0.05    0.34
Q15   1   0.6386  0.3448  0.2425  11.00000  0.05    0.34
Q16   1   0.5792  0.4026  0.2446  11.00000  0.05    0.34
Q17   1   0.6803  0.5903  0.3906  11.00000  0.05    0.33
Q18   1   0.4074  0.5580  0.2634  11.00000  0.05    0.31
Q19   1   0.3106  0.5609  0.2310  11.00000  0.05    0.31
Q20   1   0.8356  0.9131  0.3378  11.00000  0.05    0.31
Q21   1   0.6604  0.6089  0.4817  11.00000  0.05    0.31
Q22   1   0.0010  0.0603  0.1144  11.00000  0.05    0.31
Q23   1   0.6410  0.6319  0.5589  11.00000  0.05    0.31
Q24   1   0.6026  0.4587  0.0487  11.00000  0.05    0.30
Q25   1   0.0946  0.0409 -0.0122  11.00000  0.05    0.30
;
_shelx_res_checksum              44881
